# Supplementary material for: 4-[(4-Methyl­benzene­sulfonamido)­meth­yl]cyclo­hexa­necarb­oxy­lic acid
Source: Acta Crystallogr Sect E Struct Rep Online. 2011 Jun 4;67(Pt 7):o1563. doi: 10.1107/S1600536811020083 (PMC3151904; doi:10.1107/S1600536811020083)
Supplement: Supplementary file 2 [file e-67-o1563-Isup2.hkl]

# 
# h,k,l, Fc-squared, Fo-squared, sigma(Fo-squared) and status flag 
# 
data_I
_shelx_title '   A-Q in P-1' 
_shelx_refln_list_code          4 
_shelx_F_calc_maximum      232.46 
_exptl_crystal_F_000       664.00 
_reflns_d_resolution_high  0.7497 
 
loop_ 
 _symmetry_equiv_pos_as_xyz 
 'x, y, z' 
 '-x, -y, -z' 
 
_cell_length_a     6.0655 
_cell_length_b    10.3999 
_cell_length_c    26.4685 
_cell_angle_alpha  98.947 
_cell_angle_beta   90.001 
_cell_angle_gamma 104.880 
 
_shelx_F_squared_multiplier     1.000 
 
loop_ 
 _refln_index_h 
 _refln_index_k 
 _refln_index_l 
 _refln_F_squared_calc 
 _refln_F_squared_meas 
 _refln_F_squared_sigma 
 _refln_observed_status 
   2   0   0     2004.86     2050.79     59.22 o 
   3   0   0       16.10       14.43      4.58 o 
   4   0   0        7.65       11.18      5.82 o 
   5   0   0      215.14      207.00     15.41 o 
   6   0   0      354.45      377.88     20.30 o 
   7   0   0       23.80       41.65     16.32 o 
  -7   1   0       33.20       39.53      9.98 o 
  -6   1   0       78.86      110.28     10.05 o 
  -5   1   0      352.63      323.89     17.61 o 
  -4   1   0      259.64      273.11     13.61 o 
  -3   1   0      433.47      384.00     14.87 o 
  -2   1   0      213.80      291.78     10.84 o 
  -1   1   0       33.96       28.56      6.99 o 
   1   1   0     6004.81     6420.15    105.03 o 
   2   1   0      334.77      385.70     15.15 o 
   3   1   0      306.58      292.74     17.50 o 
   4   1   0        0.47        2.73      6.52 o 
   5   1   0      216.62      195.20     11.98 o 
   6   1   0       29.11       15.74     11.96 o 
   7   1   0       82.12       80.95     12.46 o 
  -8   2   0        0.05        5.86     22.81 o 
  -7   2   0       94.27      114.99     22.41 o 
  -6   2   0      211.53      243.08     18.48 o 
  -5   2   0       18.50       10.65      7.27 o 
  -4   2   0       28.21       33.45     10.22 o 
  -3   2   0     1252.83     1258.22     57.01 o 
  -2   2   0      164.46      155.35      5.63 o 
  -1   2   0     8038.09     7863.07    129.06 o 
   0   2   0        9.23        9.42      2.52 o 
   1   2   0      720.53      635.34     11.80 o 
   2   2   0     3587.86     3637.89     75.48 o 
   3   2   0       42.53       30.99      4.63 o 
   4   2   0      103.03       82.04      7.05 o 
   5   2   0       67.86       97.63     10.91 o 
   6   2   0       45.72       34.76     10.79 o 
   7   2   0       24.00       27.46     11.27 o 
  -8   3   0        1.30       28.36     22.41 o 
  -7   3   0       16.59        3.38     12.19 o 
  -6   3   0      239.18      284.56     18.42 o 
  -5   3   0       26.89       23.51      6.28 o 
  -4   3   0       11.70       16.05      4.38 o 
  -3   3   0      136.26      177.58     12.66 o 
  -2   3   0      802.48      801.67     17.67 o 
  -1   3   0     1253.18     1182.05     22.30 o 
   0   3   0     2680.03     2399.10     48.98 o 
   1   3   0      700.55      811.98     15.27 o 
   2   3   0      425.52      386.31     16.40 o 
   3   3   0      880.31      829.61     38.48 o 
   4   3   0       51.12       20.49     10.90 o 
   5   3   0        9.31        1.75      7.73 o 
   6   3   0       55.62       59.58     11.29 o 
   7   3   0        2.59      -15.26     10.40 o 
  -8   4   0        0.10        9.78     13.99 o 
  -7   4   0       72.65       49.49     13.31 o 
  -6   4   0       59.80       66.54     12.15 o 
  -5   4   0      300.94      283.84     14.69 o 
  -4   4   0       32.08       29.74      6.12 o 
  -3   4   0      243.38      191.94     16.57 o 
  -2   4   0     1222.06     1491.23     30.55 o 
  -1   4   0      188.07      215.32      7.85 o 
   0   4   0      121.00      120.24      6.84 o 
   1   4   0     4749.76     4734.57     81.04 o 
   2   4   0        0.87        5.43      6.10 o 
   3   4   0      165.23      183.25     11.16 o 
   4   4   0       76.82       65.02      9.97 o 
   5   4   0       28.66       26.57      9.66 o 
   6   4   0        1.63      -12.72      8.85 o 
  -8   5   0        0.87       13.50     14.32 o 
  -7   5   0        7.84       17.05     22.41 o 
  -6   5   0       25.48       38.34     12.22 o 
  -5   5   0        3.03       -1.18      8.84 o 
  -4   5   0      557.57      562.28     17.95 o 
  -3   5   0       39.50       25.33      5.42 o 
  -2   5   0        6.10       14.21      3.93 o 
  -1   5   0     2757.74     3245.16     70.56 o 
   0   5   0        4.92        3.47      4.23 o 
   1   5   0      647.03      645.86     17.73 o 
   2   5   0      331.39      321.54     21.57 o 
   3   5   0       58.78       62.65     10.13 o 
   4   5   0        5.25        9.83     10.01 o 
   5   5   0        3.82        2.81     11.24 o 
   6   5   0       11.32       -0.58     13.47 o 
  -7   6   0       21.93       16.48     13.20 o 
  -6   6   0        0.31        2.26     17.10 o 
  -5   6   0       24.19       36.69     21.23 o 
  -4   6   0      212.88      260.04     16.55 o 
  -3   6   0      682.71      713.85     18.60 o 
  -2   6   0        8.00       14.61      6.09 o 
  -1   6   0        3.13       -2.22      4.92 o 
   0   6   0       44.10       40.63      7.95 o 
   1   6   0       92.54       91.94      9.29 o 
   2   6   0       28.85       27.61      7.55 o 
   3   6   0      138.77      161.42     17.66 o 
   4   6   0       16.92        8.17     10.96 o 
   5   6   0        6.57       20.50     13.27 o 
   6   6   0       27.69       17.69     22.02 o 
  -7   7   0        8.19       30.46     15.73 o 
  -6   7   0        0.08        6.10     12.22 o 
  -5   7   0       62.72      100.25     16.95 o 
  -4   7   0      150.64      146.69     14.55 o 
  -3   7   0       21.07       16.39      6.87 o 
  -2   7   0      214.83      221.17     15.32 o 
  -1   7   0       44.30       73.64      8.70 o 
   0   7   0      191.40      176.88     12.32 o 
   1   7   0      562.25      553.53     30.38 o 
   2   7   0        0.02        3.78      6.80 o 
   3   7   0        1.42        1.98     10.67 o 
   4   7   0       25.59       40.11     19.27 o 
   5   7   0        3.63        5.11     18.48 o 
  -7   8   0       16.07       12.78     14.32 o 
  -6   8   0       48.83       52.18     25.95 o 
  -5   8   0      135.57       61.92     17.30 o 
  -4   8   0       22.43       29.75     10.13 o 
  -3   8   0       65.40       55.62     10.13 o 
  -2   8   0       44.14       47.67      9.47 o 
  -1   8   0      295.04      286.96     18.69 o 
   0   8   0       96.47      119.80     11.95 o 
   1   8   0       10.98       22.63      8.96 o 
   2   8   0      184.19      179.30     27.13 o 
   3   8   0        6.86       12.58     15.33 o 
   4   8   0        6.08       -7.47     16.51 o 
   5   8   0       58.37       39.71     23.98 o 
  -7   9   0        0.47       -9.43     15.00 o 
  -6   9   0       25.23       28.09     24.97 o 
  -5   9   0        6.09        7.01     13.37 o 
  -4   9   0       44.57       33.93     10.93 o 
  -3   9   0       42.88       77.06     13.81 o 
  -2   9   0       84.08       77.73     11.84 o 
  -1   9   0      108.30      112.81     18.81 o 
   0   9   0      162.63      160.81     18.30 o 
   1   9   0        0.66        0.28      9.83 o 
   2   9   0        0.69      -16.51     12.19 o 
   3   9   0       20.10       14.94     18.09 o 
   4   9   0        2.22        6.29     18.87 o 
  -6  10   0        0.26       18.84     15.84 o 
  -5  10   0        1.52       10.37     15.22 o 
  -4  10   0        1.76       -3.17      9.24 o 
  -3  10   0        2.35        8.02      6.96 o 
  -2  10   0       55.07       72.40     14.35 o 
  -1  10   0       87.18       89.63     15.73 o 
   0  10   0        7.95       12.78     10.62 o 
   1  10   0        1.69       -4.33     13.37 o 
   2  10   0        0.01        3.54     14.94 o 
   3  10   0        0.33      -11.80     17.30 o 
  -6  11   0        9.70       28.11     18.77 o 
  -5  11   0        3.95       -0.26     12.55 o 
  -4  11   0        1.52      -11.01     18.48 o 
  -3  11   0       27.00       44.43     23.20 o 
  -2  11   0        0.08        6.18     10.81 o 
  -1  11   0       63.07       67.51     14.98 o 
   0  11   0        2.51       -8.33     10.04 o 
   1  11   0       24.97       25.95     17.69 o 
   2  11   0        1.13        1.97     16.91 o 
  -5  12   0        3.13        9.25     18.87 o 
  -4  12   0        0.08       35.39     25.95 o 
  -3  12   0       11.69       18.09     23.98 o 
  -2  12   0       28.25       31.34     21.04 o 
  -1  12   0        1.62        0.60     13.76 o 
   0  12   0        5.37       -7.47     13.37 o 
   1  12   0       12.42       15.73     18.87 o 
  -4  13   0        0.01      -13.76     25.16 o 
  -3  13   0        2.11       12.98     25.95 o 
  -2  13   0        6.68       11.80     24.38 o 
  -1  13   0        2.65        0.00     14.55 o 
   0  13   0        0.33      -18.87     14.94 o 
   0 -13   1        0.03        0.39     16.91 o 
   1 -13   1        4.98      -11.80     13.76 o 
   2 -13   1       16.57       95.55     31.46 o 
   3 -13   1        0.22      -15.33     22.41 o 
   4 -13   1       13.98      117.17     32.64 o 
  -1 -12   1        0.02        5.11     16.91 o 
   0 -12   1        2.40        9.44     15.73 o 
   1 -12   1        1.37        4.65     19.86 o 
   2 -12   1        6.30        2.68     11.48 o 
   3 -12   1       51.88       41.29     25.95 o 
   4 -12   1       10.66      -32.24     16.12 o 
   5 -12   1       38.50       45.80     17.57 o 
  -2 -11   1        2.92       14.94     17.30 o 
  -1 -11   1        1.73       20.05     17.30 o 
   0 -11   1        0.95        7.31     24.18 o 
   1 -11   1        1.52        0.52     15.14 o 
   2 -11   1        1.24       -5.11      9.21 o 
   3 -11   1        4.02      -11.01     18.87 o 
   4 -11   1       13.19        8.65     20.84 o 
   5 -11   1        8.80       10.76     11.65 o 
   6 -11   1       10.90       35.39     18.49 o 
  -3 -10   1        0.48       -3.54     17.69 o 
  -2 -10   1       25.89       22.02     16.12 o 
  -1 -10   1       15.67       25.16     15.33 o 
   0 -10   1       12.08       10.03     10.24 o 
   1 -10   1        2.40        2.41      9.10 o 
   2 -10   1       41.02       27.95     11.67 o 
   3 -10   1        0.53        5.98      6.93 o 
   4 -10   1       26.69       29.40     11.68 o 
   5 -10   1       21.12       -1.89     13.34 o 
   6 -10   1        0.55       20.64     16.01 o 
  -4  -9   1        8.61        9.44     20.05 o 
  -3  -9   1        5.09       15.73     17.69 o 
  -2  -9   1        6.46       15.73     16.12 o 
  -1  -9   1       95.00       93.29     14.66 o 
   0  -9   1       13.43       29.84     10.96 o 
   1  -9   1       38.13       46.58     10.35 o 
   2  -9   1       62.60       68.11     11.35 o 
   3  -9   1       90.82       69.94     11.35 o 
   4  -9   1       43.25       43.85     11.78 o 
   5  -9   1       75.90       74.90     17.65 o 
   6  -9   1       20.60       34.77     15.66 o 
   7  -9   1        0.03       20.43     15.28 o 
  -5  -8   1       19.45       33.81     24.77 o 
  -4  -8   1        3.94      -12.58     16.51 o 
  -3  -8   1        9.91       25.16     17.30 o 
  -2  -8   1      338.38      391.62     39.32 o 
  -1  -8   1        0.65       -8.70      7.55 o 
   0  -8   1     1000.39     1061.06     32.00 o 
   1  -8   1       95.20      118.88     12.94 o 
   2  -8   1        4.30        4.32      6.58 o 
   3  -8   1       28.72       26.54      8.49 o 
   4  -8   1      284.55      261.08     19.49 o 
   5  -8   1        0.56        0.96     11.67 o 
   6  -8   1      123.51      160.07     53.28 o 
   7  -8   1       12.08       15.24     14.22 o 
  -5  -7   1        0.32      -14.94     15.73 o 
  -4  -7   1       17.38        8.26     15.73 o 
  -3  -7   1        0.02       -7.27      9.92 o 
  -2  -7   1       46.54       16.55      6.12 o 
  -1  -7   1      378.86      363.17     19.59 o 
   0  -7   1       27.42       26.42      6.82 o 
   1  -7   1      857.60      805.09     30.48 o 
   2  -7   1      368.15      415.19     28.27 o 
   3  -7   1        2.82       -9.91      4.96 o 
   4  -7   1      187.79      159.23     14.62 o 
   5  -7   1      397.41      378.23     27.80 o 
   6  -7   1        3.30        0.15     15.92 o 
   7  -7   1      116.47      137.23     75.69 o 
  -6  -6   1       73.93       98.69     27.52 o 
  -5  -6   1       14.93       -8.26     16.12 o 
  -4  -6   1        0.68        9.54     11.03 o 
  -3  -6   1      102.84       78.81     14.11 o 
  -2  -6   1       36.21       13.96      5.36 o 
  -1  -6   1     1939.27     1992.99     48.11 o 
   0  -6   1      506.30      462.81     29.33 o 
   1  -6   1       54.50       66.67      7.60 o 
   2  -6   1      369.70      407.83     22.68 o 
   3  -6   1      231.54      236.07     10.58 o 
   4  -6   1        7.85       -1.15      6.42 o 
   5  -6   1      340.25      352.25     24.70 o 
   6  -6   1      187.52      189.61     21.43 o 
   7  -6   1       23.84       12.24     12.65 o 
  -6  -5   1       19.78       16.17     37.55 o 
  -5  -5   1       18.53       21.37     10.19 o 
  -4  -5   1        2.09      -17.77      8.88 o 
  -3  -5   1       15.21       18.95      8.28 o 
  -2  -5   1        1.23       -0.89      5.39 o 
  -1  -5   1      251.90      227.48     15.71 o 
   0  -5   1        1.42       -4.06      3.80 o 
   1  -5   1     1911.62     1920.59     39.81 o 
   2  -5   1       98.37       83.23      5.96 o 
   3  -5   1      110.94       99.12      8.12 o 
   4  -5   1      150.02      150.51     10.30 o 
   5  -5   1       33.71       43.11     10.57 o 
   6  -5   1      191.43      187.79     18.20 o 
   7  -5   1       56.29       41.91     13.31 o 
   8  -5   1        0.05       31.02     14.73 o 
  -6  -4   1        7.99        5.30      9.88 o 
  -5  -4   1        0.02        4.97      8.68 o 
  -4  -4   1      582.24      520.75     22.20 o 
  -3  -4   1       59.04       53.65      7.30 o 
  -2  -4   1     2610.79     3057.94     67.36 o 
  -1  -4   1     1583.78     1514.96     29.07 o 
   0  -4   1      165.06      185.94      8.32 o 
   1  -4   1      711.29      630.77     14.29 o 
   2  -4   1     1919.87     2163.43     60.70 o 
   3  -4   1        0.05       -3.41      3.33 o 
   4  -4   1        1.88        6.16      4.70 o 
   5  -4   1       52.78       59.02      7.42 o 
   6  -4   1        1.66       -5.76      9.63 o 
   7  -4   1       86.29      116.19     26.15 o 
   8  -4   1       77.53      113.57     47.97 o 
  -7  -3   1        1.72       -0.86     11.12 o 
  -6  -3   1       20.16       48.21     11.32 o 
  -5  -3   1       34.18       27.67      9.29 o 
  -4  -3   1       39.03       37.15      9.02 o 
  -3  -3   1      155.37      147.80      9.34 o 
  -2  -3   1        5.18       -0.30      4.07 o 
  -1  -3   1      439.22      508.18     10.87 o 
   0  -3   1      469.22      465.05     12.06 o 
   1  -3   1      683.60      581.30     12.47 o 
   2  -3   1      363.93      316.75     10.72 o 
   3  -3   1        8.30        7.65      3.20 o 
   4  -3   1       19.55       22.81      9.04 o 
   5  -3   1        0.81       -1.97      9.83 o 
   6  -3   1        4.05        0.56     12.58 o 
   7  -3   1       50.95       49.43     13.76 o 
   8  -3   1       42.27       59.90     41.48 o 
  -7  -2   1        5.41        9.49     10.82 o 
  -6  -2   1        0.32       12.92      9.08 o 
  -5  -2   1      732.87      676.28     24.95 o 
  -4  -2   1       59.41       64.65      6.90 o 
  -3  -2   1       10.72       15.42      4.97 o 
  -2  -2   1      350.71      451.63     13.20 o 
  -1  -2   1       47.83       64.68      3.33 o 
   0  -2   1     4402.65     4144.75     75.71 o 
   1  -2   1      297.78      296.59      6.62 o 
   2  -2   1      338.82      468.31     18.08 o 
   3  -2   1      148.47      160.42     12.98 o 
   4  -2   1       36.59       32.63      6.68 o 
   5  -2   1       16.68        4.06      7.67 o 
   6  -2   1       28.96       18.87     14.15 o 
   7  -2   1       45.04       99.84     13.55 o 
   8  -2   1        1.16       14.55     17.69 o 
  -7  -1   1        1.91        0.69      9.64 o 
  -6  -1   1       13.62        8.08      8.03 o 
  -5  -1   1       10.30       12.95      8.75 o 
  -4  -1   1      557.14      551.70     15.48 o 
  -3  -1   1       14.13       15.16      6.04 o 
  -2  -1   1      432.36      414.92     12.55 o 
  -1  -1   1     2041.37     2326.34     39.38 o 
   1  -1   1      646.72      513.51     22.02 o 
   4  -1   1       41.47       52.35     12.58 o 
   5  -1   1        8.61        7.99      6.52 o 
   6  -1   1       19.15       12.84      8.84 o 
   7  -1   1        8.27        3.35      9.03 o 
  -7   0   1       35.98       60.80     11.71 o 
  -6   0   1        9.00       15.97      8.28 o 
  -5   0   1        1.84       -7.11      4.36 o 
  -4   0   1       49.07       52.81      8.01 o 
  -3   0   1      129.64      110.49      8.62 o 
  -2   0   1     1128.00     1121.20     34.75 o 
  -1   0   1     1622.34     1805.15     52.55 o 
   4   0   1        2.17        4.89      4.91 o 
   5   0   1      107.07      130.05     12.22 o 
   6   0   1       14.80       14.78      9.44 o 
   7   0   1        4.18       -5.71     10.89 o 
  -7   1   1        6.07        9.87      9.37 o 
  -6   1   1        0.33        0.98      7.46 o 
  -5   1   1        5.07        0.99      7.09 o 
  -4   1   1        3.53        4.60      5.48 o 
  -3   1   1      280.44      350.14     14.87 o 
  -2   1   1     1367.00     1470.54     44.76 o 
  -1   1   1      609.08      667.21     17.17 o 
   1   1   1      648.41      742.55     16.11 o 
   2   1   1      548.47      593.83     20.02 o 
   3   1   1      105.47      124.11      9.03 o 
   4   1   1      656.90      560.92     22.66 o 
   5   1   1        6.45       17.61      7.73 o 
   6   1   1        0.37       -7.60      7.03 o 
   7   1   1        9.72        4.52      9.27 o 
  -8   2   1       17.58       34.61     14.89 o 
  -7   2   1       37.33       44.64     14.74 o 
  -6   2   1        0.28        3.83      9.44 o 
  -5   2   1       12.21       10.37      6.84 o 
  -4   2   1       65.56       67.24     12.58 o 
  -3   2   1       69.32       78.61      5.16 o 
  -2   2   1      317.28      333.53      8.67 o 
  -1   2   1     2525.75     2529.93     43.26 o 
   0   2   1       26.07       50.27      4.17 o 
   1   2   1     1382.60      963.74     17.72 o 
   2   2   1     3198.10     3923.99     80.74 o 
   3   2   1      565.22      553.73     14.63 o 
   4   2   1      362.90      403.63     13.02 o 
   5   2   1      130.83      148.88     11.54 o 
   6   2   1       14.96        8.86      8.63 o 
   7   2   1        1.52       15.07     10.42 o 
  -8   3   1       23.03       37.07     25.36 o 
  -7   3   1       25.61       23.18     12.22 o 
  -6   3   1       43.34       47.35     11.15 o 
  -5   3   1       13.26       12.47      5.99 o 
  -4   3   1       78.90      102.60      7.96 o 
  -3   3   1        9.95        3.65      3.97 o 
  -2   3   1      425.72      381.93      9.23 o 
  -1   3   1     1553.73     1406.05     26.15 o 
   0   3   1      222.82      152.90      6.74 o 
   1   3   1      236.27      315.79      8.54 o 
   2   3   1      103.30       90.75      6.76 o 
   3   3   1      402.83      384.57     13.47 o 
   4   3   1       54.51       59.26      7.49 o 
   5   3   1      129.26      103.54     11.80 o 
   6   3   1       15.70       15.48      9.63 o 
   7   3   1        0.11       14.81     10.70 o 
  -8   4   1       78.34      106.60     18.75 o 
  -7   4   1       84.80       79.02     15.41 o 
  -6   4   1       50.00       50.92     12.03 o 
  -5   4   1       28.04       35.50      7.70 o 
  -4   4   1       21.33       19.11      8.84 o 
  -3   4   1       64.92       54.18      5.87 o 
  -2   4   1      331.12      334.71     10.36 o 
  -1   4   1     4623.96     4433.13     76.13 o 
   0   4   1        3.91        0.28      2.91 o 
   1   4   1     2560.87     2857.93     53.46 o 
   2   4   1        4.54        5.61      6.14 o 
   3   4   1       18.84       21.04      7.11 o 
   4   4   1      212.81      208.24     17.48 o 
   5   4   1       21.40       24.18      9.45 o 
   6   4   1       23.13       23.41     10.30 o 
  -8   5   1        9.81       19.21     24.77 o 
  -7   5   1      250.27      270.37     27.92 o 
  -6   5   1       70.00       67.43     13.87 o 
  -5   5   1      114.74      103.00     14.58 o 
  -4   5   1       59.45       66.17      7.69 o 
  -3   5   1      196.94      203.98     12.94 o 
  -2   5   1      510.34      498.66     14.71 o 
  -1   5   1     1726.40     1856.18     43.84 o 
   0   5   1       33.50       29.30      5.66 o 
   1   5   1      135.00      164.63      9.21 o 
   2   5   1      290.26      300.87     20.68 o 
   3   5   1        3.97       16.01      7.91 o 
   4   5   1       25.06       22.13     11.11 o 
   5   5   1       17.43       33.95     13.03 o 
   6   5   1        1.19        6.57     13.87 o 
  -7   6   1        0.23       -0.81     12.22 o 
  -6   6   1      247.02      272.13     24.17 o 
  -5   6   1      209.39      206.35     20.43 o 
  -4   6   1       63.64      130.03     13.04 o 
  -3   6   1       76.28      113.63     10.33 o 
  -2   6   1      784.53      885.35     31.02 o 
  -1   6   1       76.18       73.18      9.61 o 
   0   6   1     1569.38     1677.20     41.76 o 
   1   6   1      312.33      314.31     19.30 o 
   2   6   1      543.19      560.36     49.35 o 
   3   6   1       49.77       45.92     12.54 o 
   4   6   1        3.64        6.82     12.98 o 
   5   6   1        0.00       -5.58     12.08 o 
   6   6   1       12.21       16.51     21.23 o 
  -7   7   1       61.15       78.13     17.50 o 
  -6   7   1       10.14       16.51     12.93 o 
  -5   7   1      524.71      460.23     31.97 o 
  -4   7   1        9.45      -20.05     13.17 o 
  -3   7   1        1.68        1.97      6.88 o 
  -2   7   1        5.77        2.70      6.73 o 
  -1   7   1        0.03       -2.93      5.23 o 
   0   7   1       29.76       32.67      7.54 o 
   1   7   1      350.13      394.36     24.46 o 
   2   7   1      120.65      138.82     15.10 o 
   3   7   1       19.35       17.90     11.31 o 
   4   7   1        0.31       -1.97     16.12 o 
   5   7   1        0.44       -5.90     17.30 o 
  -7   8   1       20.25       54.52     17.36 o 
  -6   8   1       86.43       87.48     28.70 o 
  -5   8   1        9.63        2.36     12.28 o 
  -4   8   1      280.57      268.94     19.80 o 
  -3   8   1        4.47       -3.16      7.60 o 
  -2   8   1        5.50       -5.12      6.02 o 
  -1   8   1       73.41       80.65     10.11 o 
   0   8   1      254.16      259.52     18.84 o 
   1   8   1       93.02      107.10     13.04 o 
   2   8   1       49.63       50.33     18.48 o 
   3   8   1        4.06       15.33     15.33 o 
   4   8   1        1.47       11.40     17.69 o 
   5   8   1        0.53       10.62     19.66 o 
  -7   9   1       10.19       25.48     16.38 o 
  -6   9   1       23.90       51.74     25.75 o 
  -5   9   1        0.10        7.70     13.20 o 
  -4   9   1       30.57       26.87     10.75 o 
  -3   9   1      106.94      110.65     13.86 o 
  -2   9   1        3.41       17.91     13.29 o 
  -1   9   1       11.75        7.20      7.77 o 
   0   9   1      100.06      105.07     15.30 o 
   1   9   1       19.54       50.51     20.45 o 
   2   9   1       17.73       34.21     17.69 o 
   3   9   1       34.77        6.68     17.30 o 
   4   9   1        4.06       -4.33     18.87 o 
  -6  10   1       11.90       42.13     18.13 o 
  -5  10   1       49.97       63.97     19.07 o 
  -4  10   1        0.69       -5.01      9.58 o 
  -3  10   1       39.79       43.47     11.37 o 
  -2  10   1      112.85       89.74     15.87 o 
  -1  10   1       26.74       33.44     11.93 o 
   0  10   1        5.61       17.30     17.69 o 
   1  10   1       41.23       32.64     18.09 o 
   2  10   1       14.83       23.20     18.09 o 
   3  10   1       12.27      -12.19     17.30 o 
  -6  11   1        4.89        3.15     23.59 o 
  -5  11   1        2.41        6.68     22.02 o 
  -4  11   1       11.33       26.74     22.02 o 
  -3  11   1        8.97       30.67     22.02 o 
  -2  11   1       15.81       14.61     11.31 o 
  -1  11   1       66.85       91.61     16.78 o 
   0  11   1        0.12       11.02     15.53 o 
   1  11   1        0.15       13.37     15.33 o 
   2  11   1        7.65       -0.79     18.48 o 
  -5  12   1        0.47        2.36     25.56 o 
  -4  12   1        5.40        6.29     24.38 o 
  -3  12   1       35.20      110.49     32.24 o 
  -2  12   1        4.43       20.94     12.66 o 
  -1  12   1        4.93        4.54     11.62 o 
   0  12   1        0.84        1.57     14.94 o 
   1  12   1        0.41       -0.39     17.30 o 
  -4  13   1        6.54       69.99     31.85 o 
  -3  13   1       14.80       21.63     25.16 o 
  -2  13   1       44.99       92.79     31.46 o 
  -1  13   1        1.77        7.47     17.30 o 
   0  13   1        0.14       16.51     18.48 o 
   0 -13   2        3.95       30.28     18.87 o 
   1 -13   2       17.51       36.84     14.98 o 
   2 -13   2        0.37       37.35     26.34 o 
   3 -13   2        3.64       10.62     25.16 o 
   4 -13   2        1.93       -5.90     25.16 o 
  -2 -12   2        0.26       12.19     20.84 o 
  -1 -12   2        2.93       -5.90     15.73 o 
   0 -12   2       18.17       27.92     18.09 o 
   1 -12   2       21.74       27.71     12.93 o 
   2 -12   2       45.77       54.90     14.98 o 
   3 -12   2        0.18        2.75     21.23 o 
   4 -12   2        0.00      -22.41     20.05 o 
   5 -12   2       10.16       10.00     15.67 o 
  -3 -11   2        2.54       17.69     20.84 o 
  -2 -11   2        8.13      -12.19     16.12 o 
  -1 -11   2        0.60        1.18     14.15 o 
   0 -11   2       38.44       59.74     14.55 o 
   1 -11   2       51.04       69.92     14.53 o 
   2 -11   2        6.46        6.53      9.86 o 
   3 -11   2        9.55       59.37     24.77 o 
   4 -11   2        1.33      -17.69     17.69 o 
   5 -11   2        0.79       20.23     14.23 o 
   6 -11   2       12.06       29.76     17.07 o 
  -3 -10   2        0.01       15.73     19.66 o 
  -2 -10   2        3.49       30.28     17.30 o 
  -1 -10   2        4.03       11.01     14.15 o 
   0 -10   2       19.14       19.46     11.03 o 
   1 -10   2      133.96      107.91     19.27 o 
   2 -10   2       31.03       29.31     11.54 o 
   3 -10   2        6.44       -0.70     15.53 o 
   4 -10   2        1.74       -0.12     11.00 o 
   5 -10   2       17.01       -1.58     12.93 o 
   6 -10   2        8.30       14.60     15.30 o 
  -4  -9   2       14.87       20.84     21.23 o 
  -3  -9   2        5.79       20.45     17.69 o 
  -2  -9   2        0.82      -16.51     13.76 o 
  -1  -9   2        0.47       -8.67      8.88 o 
   0  -9   2      350.96      343.04     25.94 o 
   1  -9   2        1.67       10.14      8.30 o 
   2  -9   2      143.81      141.68     14.50 o 
   3  -9   2        0.61       -1.05      7.40 o 
   4  -9   2        0.12       14.70      9.69 o 
   5  -9   2        0.03      -14.60     12.07 o 
   6  -9   2       40.79      107.16     19.59 o 
   7  -9   2        1.17       23.27     15.84 o 
  -5  -8   2       18.84        7.86     22.41 o 
  -4  -8   2        2.46       12.58     18.09 o 
  -3  -8   2       11.78       -8.26     13.37 o 
  -2  -8   2       29.98       22.41     16.12 o 
  -1  -8   2       53.28       38.17     12.15 o 
   0  -8   2       42.26       73.42     10.44 o 
   1  -8   2      499.33      502.97     34.96 o 
   2  -8   2       23.10       22.82      7.67 o 
   3  -8   2      160.20      159.81     13.53 o 
   4  -8   2       88.92      100.22     13.44 o 
   5  -8   2       65.01       49.10     14.50 o 
   6  -8   2       12.80       23.11     13.71 o 
   7  -8   2        1.07        4.13     13.90 o 
  -5  -7   2        3.60       -7.08     17.69 o 
  -4  -7   2        4.72       20.45     17.69 o 
  -3  -7   2        2.60        1.42     10.67 o 
  -2  -7   2      101.46      107.65     14.07 o 
  -1  -7   2       46.78       53.96      8.96 o 
   0  -7   2        9.60        3.85      5.68 o 
   1  -7   2       45.26       51.69     10.15 o 
   2  -7   2      335.75      315.68     16.86 o 
   3  -7   2       16.97        8.20      8.35 o 
   4  -7   2      194.93      194.22     16.96 o 
   5  -7   2        0.36       13.57     10.84 o 
   6  -7   2       29.91       21.96     11.79 o 
   7  -7   2       21.62        3.93     18.87 o 
  -6  -6   2       12.02        3.15     20.84 o 
  -5  -6   2        1.61       -7.08     16.12 o 
  -4  -6   2       11.20       13.41     27.33 o 
  -3  -6   2       54.93       84.02     14.43 o 
  -2  -6   2        0.58       -7.49      5.76 o 
  -1  -6   2       59.76       90.84     12.88 o 
   0  -6   2       52.12       33.15      6.07 o 
   1  -6   2      434.99      457.03     16.55 o 
   2  -6   2      536.13      615.60     22.48 o 
   3  -6   2      124.69      105.25     10.59 o 
   4  -6   2       12.02        1.88      6.38 o 
   5  -6   2      379.86      345.68     24.32 o 
   6  -6   2       40.08       50.27     16.32 o 
   7  -6   2        0.06       -8.13     10.98 o 
  -6  -5   2        3.79       15.69     15.14 o 
  -5  -5   2        0.22       -6.47      8.92 o 
  -4  -5   2        2.55       10.18      8.59 o 
  -3  -5   2       85.31       72.52     14.97 o 
  -2  -5   2      227.16      240.15     16.43 o 
  -1  -5   2      191.15      184.38      9.72 o 
   0  -5   2       29.52       17.97      9.82 o 
   1  -5   2      336.60      322.27     11.18 o 
   2  -5   2        1.33       -2.18      3.13 o 
   3  -5   2       26.53       23.87      5.35 o 
   4  -5   2      318.47      356.66     15.43 o 
   5  -5   2       26.97       37.10      7.77 o 
   6  -5   2       90.98      128.43     15.38 o 
   7  -5   2        0.36       10.49     11.11 o 
   8  -5   2        3.50       10.78     31.06 o 
  -6  -4   2        0.43        3.21     12.62 o 
  -5  -4   2        0.01       -0.04      9.06 o 
  -4  -4   2        3.15       10.20      8.62 o 
  -3  -4   2       15.80       20.82      7.32 o 
  -2  -4   2      446.39      438.70     11.37 o 
  -1  -4   2      396.87      361.78     10.81 o 
   0  -4   2      924.21      979.65     29.94 o 
   1  -4   2     1197.33     1156.44     22.79 o 
   2  -4   2      496.37      680.73     17.72 o 
   3  -4   2       43.87       45.59      6.58 o 
   4  -4   2      400.94      348.17     13.35 o 
   5  -4   2       68.09       72.72      7.37 o 
   6  -4   2       12.73       -0.30     25.56 o 
   7  -4   2       72.13       75.57     12.85 o 
   8  -4   2        0.25       14.55     13.07 o 
  -7  -3   2       48.60       57.00     13.97 o 
  -6  -3   2       21.49       42.82     11.04 o 
  -5  -3   2       61.31       51.38     15.97 o 
  -4  -3   2        0.19        5.80      6.15 o 
  -3  -3   2     1077.39     1094.11     49.96 o 
  -2  -3   2      274.17      316.63     11.93 o 
  -1  -3   2       51.98       57.81      4.11 o 
   0  -3   2      741.17      762.09     22.58 o 
   1  -3   2        6.11        4.60      2.46 o 
   2  -3   2        0.97       -3.21      2.89 o 
   3  -3   2      533.61      497.78     27.92 o 
   4  -3   2        7.63       14.15      8.65 o 
   5  -3   2      156.83      171.43     18.87 o 
   6  -3   2      241.04      216.26     23.98 o 
   7  -3   2        0.03       -2.41     16.51 o 
   8  -3   2        5.73       27.52     18.09 o 
  -7  -2   2        5.73        1.84     10.59 o 
  -6  -2   2       58.18       72.36     12.03 o 
  -5  -2   2      323.43      384.62     43.39 o 
  -4  -2   2       24.74       31.95      6.27 o 
  -3  -2   2       11.67       16.11      4.87 o 
  -2  -2   2     9518.24     9547.88    193.15 o 
  -1  -2   2     1037.05      785.12     14.22 o 
   0  -2   2    54037.00    37669.86   1503.96 o 
   1  -2   2      338.31      479.48     10.29 o 
   2  -2   2      682.60      883.76     29.33 o 
   3  -2   2      149.13      149.81     11.01 o 
   4  -2   2        9.69       14.98      4.58 o 
   5  -2   2       54.48       60.43     11.40 o 
   6  -2   2      455.48      392.25     20.70 o 
   7  -2   2       58.60       79.42     18.48 o 
  -7  -1   2       76.05       62.06     12.41 o 
  -6  -1   2       29.54       18.66      9.13 o 
  -5  -1   2      459.22      448.31     16.26 o 
  -4  -1   2      221.48      255.83     10.68 o 
  -3  -1   2      163.95      179.45      7.79 o 
  -2  -1   2       24.22       15.43      3.51 o 
  -1  -1   2     3198.66     2704.80     42.16 o 
   1  -1   2     3552.22     2063.08     84.93 o 
   5  -1   2      108.58      133.88     10.68 o 
   6  -1   2       13.02       12.34      8.65 o 
   7  -1   2       57.83       67.28     20.84 o 
  -7   0   2       56.32       76.46     12.34 o 
  -6   0   2      400.03      394.55     19.28 o 
  -5   0   2      106.41      110.54      8.44 o 
  -4   0   2        1.37       -1.04      3.72 o 
  -3   0   2       78.85       89.66      8.73 o 
  -2   0   2      784.92      838.16     22.02 o 
  -1   0   2     2610.76     2837.68     57.99 o 
   4   0   2      163.20      190.96     10.00 o 
   5   0   2      437.18      426.12     19.46 o 
   6   0   2      170.38      129.24     13.20 o 
   7   0   2        1.06       13.69     10.92 o 
  -7   1   2        5.29        8.87      9.37 o 
  -6   1   2      331.10      316.42     17.92 o 
  -5   1   2      171.71      192.74     10.19 o 
  -4   1   2        8.24       12.36      4.26 o 
  -3   1   2       14.53       20.55      4.01 o 
  -2   1   2      111.01      126.15      4.71 o 
  -1   1   2      136.64      133.70      7.27 o 
   2   1   2      379.18      378.66     16.91 o 
   3   1   2      882.76     1017.63     32.53 o 
   4   1   2       28.82       12.96      6.32 o 
   5   1   2        6.11       -3.57     12.98 o 
   6   1   2      147.09      170.49     15.07 o 
   7   1   2       23.62       42.92     10.30 o 
  -8   2   2        0.22       10.75     15.10 o 
  -7   2   2      111.86      100.68     15.90 o 
  -6   2   2       74.19       82.86     17.89 o 
  -5   2   2      139.34      161.12     10.78 o 
  -4   2   2       24.88       25.14      5.18 o 
  -3   2   2      197.56      188.60      8.89 o 
  -2   2   2     1864.60     1935.43     37.13 o 
  -1   2   2    19302.32    19740.00    321.60 o 
   0   2   2     5383.39     5329.53     96.78 o 
   1   2   2    12043.15    11491.56    206.15 o 
   2   2   2      681.34      733.32     17.48 o 
   3   2   2        0.35        1.61      7.08 o 
   4   2   2      102.70       97.49     12.33 o 
   5   2   2      190.74      220.99     20.58 o 
   6   2   2       29.42       37.89      9.68 o 
   7   2   2       34.16       36.77     11.09 o 
  -8   3   2        5.07       39.39     16.29 o 
  -7   3   2       55.45       70.81     15.57 o 
  -6   3   2      198.54      213.57     18.92 o 
  -5   3   2       51.27       53.24      8.05 o 
  -4   3   2      146.01      143.04      9.89 o 
  -3   3   2      676.67      632.16     27.27 o 
  -2   3   2       43.62       36.20      3.28 o 
  -1   3   2     1241.67     1537.20     37.07 o 
   0   3   2      138.25      183.53      9.01 o 
   1   3   2      610.19      630.98     13.46 o 
   2   3   2      234.14      220.15     11.22 o 
   3   3   2     1001.68     1001.47     28.49 o 
   4   3   2       40.55       17.42      6.75 o 
   5   3   2        7.08       16.77      8.23 o 
   6   3   2       27.11       44.24     10.36 o 
   7   3   2        2.74        6.71     19.36 o 
  -8   4   2        4.75        3.24     31.06 o 
  -7   4   2        2.48       31.13     17.69 o 
  -6   4   2      110.89      145.12     27.33 o 
  -5   4   2      172.74      182.14     14.94 o 
  -4   4   2        0.91       -1.26      5.25 o 
  -3   4   2       13.28       10.93      4.46 o 
  -2   4   2     3152.32     3239.57     62.19 o 
  -1   4   2     1141.34     1180.56     29.10 o 
   0   4   2      145.59      147.37      6.93 o 
   1   4   2        0.65       -4.37      3.45 o 
   2   4   2      659.43      709.04     23.68 o 
   3   4   2       91.39      134.02     11.44 o 
   4   4   2      154.17      107.30     16.12 o 
   5   4   2        6.68       12.68      8.74 o 
   6   4   2        2.19       -8.06     11.96 o 
  -8   5   2        3.14        5.86     25.56 o 
  -7   5   2       12.38       24.45     14.17 o 
  -6   5   2        1.28       -0.48     10.75 o 
  -5   5   2      205.16      199.07     19.46 o 
  -4   5   2      498.16      497.27     17.70 o 
  -3   5   2        5.23        8.56      3.72 o 
  -2   5   2       28.85       13.26      4.26 o 
  -1   5   2     1975.20     2110.29     48.91 o 
   0   5   2      121.93      143.03      9.46 o 
   1   5   2      357.48      349.15     12.22 o 
   2   5   2      267.79      207.60     18.26 o 
   3   5   2       52.29       72.12     10.36 o 
   4   5   2       73.17      100.80     14.94 o 
   5   5   2        6.17       12.98     11.54 o 
   6   5   2        2.61      -11.53     12.31 o 
  -7   6   2        0.38      -10.26     12.59 o 
  -6   6   2        0.16       11.43     16.51 o 
  -5   6   2       14.02       34.90     12.15 o 
  -4   6   2      274.26      248.70     16.87 o 
  -3   6   2      531.60      583.32     18.74 o 
  -2   6   2       37.28       34.25      7.51 o 
  -1   6   2        5.78        6.09      6.41 o 
   0   6   2      443.61      574.87     45.57 o 
   1   6   2      159.20      152.13     18.06 o 
   2   6   2      590.05      632.27     30.84 o 
   3   6   2      254.48      225.40     20.60 o 
   4   6   2        0.52        6.31     11.01 o 
   5   6   2        7.79       -8.53     12.39 o 
   6   6   2       10.94        6.29     21.23 o 
  -7   7   2        2.36        2.80     18.48 o 
  -6   7   2        0.00        1.16     12.31 o 
  -5   7   2        8.57       -3.56     13.17 o 
  -4   7   2       21.32        0.30     11.20 o 
  -3   7   2      548.70      607.17     24.45 o 
  -2   7   2      299.54      282.69     17.53 o 
  -1   7   2       32.17       38.69      7.34 o 
   0   7   2      162.82      139.14     11.45 o 
   1   7   2      127.85      125.70     12.62 o 
   2   7   2       14.13       30.14     12.39 o 
   3   7   2        9.33        7.49     22.81 o 
   4   7   2       11.69      -14.55     15.33 o 
   5   7   2        1.69        5.90     18.48 o 
  -7   8   2       33.07       54.74     17.91 o 
  -6   8   2        5.90        7.47     13.62 o 
  -5   8   2        9.52        7.44     12.75 o 
  -4   8   2      144.62      124.23     17.10 o 
  -3   8   2       47.40       53.57     10.61 o 
  -2   8   2       56.21       48.81      9.76 o 
  -1   8   2      165.52      165.78     13.01 o 
   0   8   2       91.86       89.98     13.03 o 
   1   8   2       29.43       28.13     11.63 o 
   2   8   2      311.94      231.59     30.28 o 
   3   8   2        0.36       -5.90     13.37 o 
   4   8   2       37.86       70.38     22.02 o 
   5   8   2       33.15       34.21     22.41 o 
  -7   9   2        9.57        1.24     15.78 o 
  -6   9   2       44.82       31.80     16.53 o 
  -5   9   2       17.66       33.32     19.27 o 
  -4   9   2       43.53       53.97     11.87 o 
  -3   9   2       54.16       73.34     13.58 o 
  -2   9   2       13.43        5.69     10.43 o 
  -1   9   2      267.57      255.83     34.60 o 
   0   9   2        0.21        3.66      9.35 o 
   1   9   2       33.06       24.32     11.39 o 
   2   9   2       13.18        7.86     16.12 o 
   3   9   2       44.10       33.03     18.48 o 
   4   9   2        1.32       17.69     21.23 o 
  -6  10   2        0.04      -10.80     14.35 o 
  -5  10   2        2.78        7.32     15.92 o 
  -4  10   2        3.81        0.62      9.74 o 
  -3  10   2        5.81       -2.15     31.65 o 
  -2  10   2       96.09       77.14     14.55 o 
  -1  10   2       79.08       73.74     14.92 o 
   0  10   2       45.56       60.36     25.95 o 
   1  10   2        8.20       11.40     15.33 o 
   2  10   2        2.66        6.29     16.12 o 
   3  10   2        1.06       -6.29     16.51 o 
  -6  11   2        7.51      -12.58     24.77 o 
  -5  11   2        5.43      -23.20     20.45 o 
  -4  11   2        1.36       13.76     23.20 o 
  -3  11   2        5.76       16.91     22.81 o 
  -2  11   2        2.79       -2.41      9.81 o 
  -1  11   2        9.20       15.77     10.96 o 
   0  11   2        0.69       -2.36     13.37 o 
   1  11   2        3.57      -23.59     11.80 o 
   2  11   2        2.68       13.76     20.05 o 
  -5  12   2        5.44       21.23     27.52 o 
  -4  12   2        2.33       18.48     23.20 o 
  -3  12   2        8.52      -10.22     22.02 o 
  -2  12   2        7.64        4.56     11.78 o 
  -1  12   2        2.44       18.13     31.26 o 
   0  12   2        0.80        4.33     15.73 o 
   1  12   2        3.51       12.19     19.27 o 
  -4  13   2        0.30       44.04     30.28 o 
  -3  13   2        0.08        1.97     24.38 o 
  -2  13   2       20.53       20.45     25.95 o 
  -1  13   2        0.12       -8.65     13.37 o 
   0  13   2        0.35        6.68     17.69 o 
   0 -13   3        5.49        6.29     17.30 o 
   1 -13   3        0.72       27.20     35.19 o 
   2 -13   3        2.11       39.71     27.13 o 
   3 -13   3        0.23        2.36     21.23 o 
   4 -13   3       12.82       14.94     24.38 o 
  -2 -12   3        0.99      -31.46     15.73 o 
  -1 -12   3        1.14       -1.18     15.73 o 
   0 -12   3       16.35       28.31     17.69 o 
   1 -12   3        4.15       -0.98     22.02 o 
   2 -12   3        0.40        9.04     20.05 o 
   3 -12   3       12.24        3.93     20.84 o 
   4 -12   3        5.83        9.04     22.81 o 
   5 -12   3       32.33       45.56     18.57 o 
  -3 -11   3       18.09       17.69     22.02 o 
  -2 -11   3        1.36       -1.57     17.69 o 
  -1 -11   3        5.24        6.29     16.91 o 
   0 -11   3        0.00       -7.99     10.18 o 
   1 -11   3        6.51        6.03      9.76 o 
   2 -11   3        1.84       18.43     14.55 o 
   3 -11   3        8.16       18.87     20.05 o 
   4 -11   3       27.86       29.60     15.15 o 
   5 -11   3        3.91       10.35     12.25 o 
   6 -11   3       29.66       50.49     22.22 o 
  -3 -10   3        0.03        0.00     18.09 o 
  -2 -10   3       54.09       36.17     20.05 o 
  -1 -10   3       36.24       54.03     15.33 o 
   0 -10   3       37.86       29.73     17.69 o 
   1 -10   3       54.45       56.81     13.50 o 
   2 -10   3       20.94       26.36      9.36 o 
   3 -10   3        0.02        3.74     13.62 o 
   4 -10   3       62.22       79.17     14.06 o 
   5 -10   3       28.81       34.58     17.50 o 
   6 -10   3       19.17       30.13     16.12 o 
  -4  -9   3        0.40      -13.76     16.51 o 
  -3  -9   3       23.13       38.53     19.66 o 
  -2  -9   3       25.43       21.63     17.30 o 
  -1  -9   3      186.43      195.91     20.30 o 
   0  -9   3      170.95      127.25     17.52 o 
   1  -9   3        9.22        7.48      7.57 o 
   2  -9   3        1.49        0.71      7.12 o 
   3  -9   3       22.66       19.20      8.42 o 
   4  -9   3       13.72       29.00     14.76 o 
   5  -9   3       81.73       72.19     16.53 o 
   6  -9   3       47.61       73.05     17.64 o 
   7  -9   3       12.22       36.57     16.40 o 
  -5  -8   3       11.28       -6.68     22.02 o 
  -4  -8   3        0.76       12.19     17.69 o 
  -3  -8   3        0.04       10.22     16.12 o 
  -2  -8   3        1.08      -11.80     12.58 o 
  -1  -8   3       55.90       48.41     10.56 o 
   0  -8   3      727.26      736.81     34.73 o 
   1  -8   3       45.27       48.39      9.22 o 
   2  -8   3        0.91       -8.93     12.21 o 
   3  -8   3       74.69       98.37     10.82 o 
   4  -8   3       97.88       87.25     12.63 o 
   5  -8   3       47.09       18.48     12.51 o 
   6  -8   3      107.54      104.00     18.35 o 
   7  -8   3        5.91       22.19     15.01 o 
  -5  -7   3        6.42       23.59     19.27 o 
  -4  -7   3        6.65       -7.86     16.51 o 
  -3  -7   3        2.51       16.68     11.90 o 
  -2  -7   3       16.98       17.09      8.76 o 
  -1  -7   3     1045.80     1080.30     31.48 o 
   0  -7   3      191.93      162.12     15.55 o 
   1  -7   3     1351.60     1477.45     44.47 o 
   2  -7   3       10.08       15.30      6.43 o 
   3  -7   3       11.45       -1.76      6.44 o 
   4  -7   3      371.76      337.12     24.67 o 
   5  -7   3      255.65      257.88     22.78 o 
   6  -7   3       38.88       67.26     14.15 o 
   7  -7   3       34.91       47.11     23.20 o 
  -6  -6   3       61.29       62.52     26.34 o 
  -5  -6   3        3.83      -11.80     16.12 o 
  -4  -6   3       65.98       28.26     32.83 o 
  -3  -6   3        8.02        3.77     10.00 o 
  -2  -6   3       45.62       64.78      9.36 o 
  -1  -6   3      434.87      528.97     28.55 o 
   0  -6   3      395.85      367.62     18.05 o 
   1  -6   3       39.61       34.45      6.32 o 
   2  -6   3     2601.43     2854.14     77.35 o 
   3  -6   3       23.44       37.64      8.01 o 
   4  -6   3       78.47       72.60      9.47 o 
   5  -6   3      543.41      560.62     35.58 o 
   6  -6   3      108.39       97.39     14.73 o 
   7  -6   3       33.08       35.63     13.20 o 
  -6  -5   3       21.86       20.64     15.01 o 
  -5  -5   3       54.02       61.60     12.25 o 
  -4  -5   3        6.58        3.81      9.57 o 
  -3  -5   3       45.18       48.21      9.19 o 
  -2  -5   3       17.71       18.63      5.73 o 
  -1  -5   3       18.14       11.71      5.32 o 
   0  -5   3      295.49      311.29     12.59 o 
   1  -5   3      553.52      543.22     15.21 o 
   2  -5   3      708.25      646.91     14.36 o 
   3  -5   3     1064.97     1048.71     27.33 o 
   4  -5   3        0.13        1.63      5.10 o 
   5  -5   3        8.30        7.60      6.36 o 
   6  -5   3      101.52      123.87     14.39 o 
   7  -5   3       61.65       63.81     23.79 o 
   8  -5   3        5.48       20.45     20.05 o 
  -6  -4   3        0.26       18.13     12.41 o 
  -5  -4   3      155.92      154.72     15.41 o 
  -4  -4   3       93.15       97.73     12.01 o 
  -3  -4   3       19.90       21.80      6.48 o 
  -2  -4   3     1198.51     1292.51     28.52 o 
  -1  -4   3        0.03       -6.19      3.57 o 
   0  -4   3        6.17       14.53      3.31 o 
   1  -4   3        3.29       -0.17      2.88 o 
   2  -4   3     3007.97     3261.15     80.19 o 
   3  -4   3       80.01       93.31      5.93 o 
   4  -4   3       18.87       14.63      4.44 o 
   5  -4   3      187.77      169.06     11.71 o 
   6  -4   3       49.15       56.97     19.07 o 
   7  -4   3       30.70       65.43     12.18 o 
   8  -4   3       34.43       82.57     22.41 o 
  -7  -3   3       13.93        3.40     12.30 o 
  -6  -3   3       37.54       41.00     11.33 o 
  -5  -3   3        2.91       19.67      9.19 o 
  -4  -3   3      381.25      419.73     19.52 o 
  -3  -3   3        7.63       12.81      5.49 o 
  -2  -3   3       73.23       45.45      4.47 o 
  -1  -3   3      782.65      999.12     17.37 o 
   0  -3   3      214.75      142.51      5.59 o 
   1  -3   3       18.78       33.05      4.81 o 
   2  -3   3     1975.17     1799.59     38.94 o 
   3  -3   3      257.38      270.91     18.48 o 
   4  -3   3       42.92       27.52      8.26 o 
   5  -3   3        6.53       14.94      9.04 o 
   6  -3   3       21.11       25.16     12.98 o 
   7  -3   3        7.42       17.30     15.33 o 
   8  -3   3       51.28       34.60     18.48 o 
  -7  -2   3        0.66      -14.20     10.20 o 
  -6  -2   3        0.04        0.29     21.11 o 
  -5  -2   3      390.90      391.89     25.98 o 
  -4  -2   3        2.51       -0.52      5.54 o 
  -3  -2   3        8.38        2.11      4.75 o 
  -2  -2   3        7.30        1.62      4.51 o 
  -1  -2   3      623.85      634.18     12.52 o 
   0  -2   3     4527.47     4574.20     70.78 o 
   1  -2   3     2469.04     2780.79     57.15 o 
   2  -2   3       16.41       12.23      4.18 o 
   5  -2   3       61.88       54.98      7.21 o 
   6  -2   3       55.43       53.60      9.45 o 
   7  -2   3       47.54       42.86     16.12 o 
  -7  -1   3        0.00       18.79     11.05 o 
  -6  -1   3        0.02        3.04      9.10 o 
  -5  -1   3       64.16       35.38      9.07 o 
  -4  -1   3      468.06      454.64     15.14 o 
  -3  -1   3      133.00      157.14      8.20 o 
  -2  -1   3      350.96      349.44     11.24 o 
  -1  -1   3      532.29      538.43      9.60 o 
   1  -1   3      123.24      169.07     12.58 o 
   5  -1   3       69.99       90.51      9.83 o 
   6  -1   3       24.80       25.37      8.01 o 
   7  -1   3       27.39       23.04     10.00 o 
  -7   0   3        3.38       -1.44      9.85 o 
  -6   0   3      105.54      141.47     13.90 o 
  -5   0   3      120.50      126.97      9.51 o 
  -4   0   3      153.58      141.30      8.28 o 
  -3   0   3      233.65      239.21      8.76 o 
  -2   0   3       56.46       56.34      3.96 o 
  -1   0   3        1.41       -0.45      1.84 o 
   0   0   3        2.79       -1.17      0.59 o 
   5   0   3       97.58       65.44      8.50 o 
   6   0   3        5.58       -3.71      7.77 o 
   7   0   3        0.96        1.54      9.16 o 
  -7   1   3        1.09        8.56      9.72 o 
  -6   1   3       44.13       68.64     11.23 o 
  -5   1   3        7.72        6.73      5.72 o 
  -4   1   3        9.55        1.44      4.19 o 
  -3   1   3       63.71       54.85      5.04 o 
  -2   1   3      149.31      209.12      6.89 o 
  -1   1   3     1388.55     1613.62     28.36 o 
   0   1   3      495.40      576.35     15.58 o 
   1   1   3    10455.21    11855.16    474.58 o 
   2   1   3        4.16        5.11      4.52 o 
   3   1   3     1769.56     1741.35     52.13 o 
   4   1   3      345.98      369.30     16.13 o 
   5   1   3      123.76      103.84     16.91 o 
   6   1   3        5.41        2.96      8.88 o 
   7   1   3        6.50       17.80      8.80 o 
  -7   2   3       16.36       11.55     13.03 o 
  -6   2   3       15.61       21.95     11.36 o 
  -5   2   3        8.01       18.16      6.92 o 
  -4   2   3        0.18       -0.39      4.41 o 
  -3   2   3       10.05        2.59      4.25 o 
  -2   2   3     1350.06     1234.47     22.67 o 
  -1   2   3    38859.05    38307.11    881.70 o 
   0   2   3      294.10      244.38      9.79 o 
   1   2   3       53.96       40.89      3.66 o 
   2   2   3       19.38        9.48      3.86 o 
   3   2   3       43.24       37.85      6.95 o 
   4   2   3      534.76      494.84     22.22 o 
   5   2   3      278.61      250.99     13.30 o 
   6   2   3        0.32        0.68      8.27 o 
   7   2   3       10.18       13.12      9.70 o 
  -8   3   3        0.01       28.31     16.13 o 
  -7   3   3       85.31      121.45     39.32 o 
  -6   3   3       11.25       23.20     11.40 o 
  -5   3   3       15.60        8.31      7.04 o 
  -4   3   3      194.15      207.49     12.39 o 
  -3   3   3       50.84       37.27      7.02 o 
  -2   3   3      170.45      198.86      6.42 o 
  -1   3   3      497.27      588.55     13.48 o 
   0   3   3       71.14       60.27      4.91 o 
   1   3   3      680.84      721.71     19.80 o 
   2   3   3     2589.06     2408.20     60.42 o 
   3   3   3       32.92       21.84      5.68 o 
   4   3   3       21.07       16.12      8.97 o 
   5   3   3       62.78       94.75     10.61 o 
   6   3   3        1.32       -7.27      7.73 o 
   7   3   3        0.68       14.65     23.61 o 
  -8   4   3       55.66       85.53     19.56 o 
  -7   4   3       54.94       60.94     17.89 o 
  -6   4   3        4.39       13.92     16.91 o 
  -5   4   3       25.07        8.97      7.62 o 
  -4   4   3        7.41        5.76      6.41 o 
  -3   4   3      154.28      177.81     11.41 o 
  -2   4   3     2616.77     2595.14     57.29 o 
  -1   4   3      142.73      185.95      7.79 o 
   0   4   3       25.83       20.84      3.96 o 
   1   4   3      441.74      587.83     13.91 o 
   2   4   3      195.96      232.76     16.59 o 
   3   4   3      101.35      138.76     28.72 o 
   4   4   3      169.43      165.96     38.34 o 
   5   4   3        1.07        6.45     10.15 o 
   6   4   3       23.16       -0.67     11.59 o 
  -7   5   3      207.50      203.55     22.91 o 
  -6   5   3       12.79       28.18     17.50 o 
  -5   5   3      229.37      214.09     19.65 o 
  -4   5   3        4.41       15.20      6.22 o 
  -3   5   3        0.07       11.41     12.19 o 
  -2   5   3       97.11       61.21      8.80 o 
  -1   5   3       65.71       65.61      7.27 o 
   0   5   3      121.54      130.76      9.12 o 
   1   5   3       13.88       27.39      6.24 o 
   2   5   3        1.35        1.51      6.65 o 
   3   5   3        6.71        3.95      7.52 o 
   4   5   3       41.62       38.41     11.80 o 
   5   5   3        3.70        3.93     11.12 o 
   6   5   3        1.90      -22.12     17.89 o 
  -7   6   3       21.83       17.28     14.58 o 
  -6   6   3      326.87      324.37     27.33 o 
  -5   6   3       13.92       23.91     12.00 o 
  -4   6   3      220.01      198.79     29.29 o 
  -3   6   3      224.74      229.46     12.49 o 
  -2   6   3       40.03       41.74      8.29 o 
  -1   6   3      803.68      788.11     23.91 o 
   0   6   3     1491.42     1554.37     39.45 o 
   1   6   3       49.97       53.80      9.71 o 
   2   6   3       34.58       55.50     12.03 o 
   3   6   3       24.78       20.01     11.24 o 
   4   6   3        2.86      -14.65      9.54 o 
   5   6   3        1.60       -7.08     12.07 o 
  -7   7   3        1.21       18.89     15.28 o 
  -6   7   3       41.92       44.86     14.87 o 
  -5   7   3      176.95      164.27     20.32 o 
  -4   7   3        4.53       12.98     11.96 o 
  -3   7   3        9.84       -2.72      7.33 o 
  -2   7   3      183.77      177.11     32.76 o 
  -1   7   3        1.43       -1.09      5.42 o 
   0   7   3       61.21       70.31      9.13 o 
   1   7   3      184.39      167.96     14.10 o 
   2   7   3       14.53       27.26     21.23 o 
   3   7   3       59.33       75.97     22.61 o 
   4   7   3        1.52        8.26     15.33 o 
   5   7   3        8.38       22.02     21.63 o 
  -7   8   3       15.62       38.05     17.64 o 
  -6   8   3       11.06       34.37     15.98 o 
  -5   8   3      119.19      121.19     27.92 o 
  -4   8   3      288.42      284.93     20.37 o 
  -3   8   3       28.17       28.35      9.57 o 
  -2   8   3       63.73       20.02     16.86 o 
  -1   8   3      118.61       99.10     10.73 o 
   0   8   3       21.89       28.49      8.10 o 
   1   8   3      244.36      287.93     22.20 o 
   2   8   3       27.70       20.05     15.73 o 
   3   8   3        3.02        7.47     15.73 o 
   4   8   3       16.42       -4.72     15.73 o 
  -7   9   3        2.05        2.34     20.25 o 
  -6   9   3       33.47       33.86     16.95 o 
  -5   9   3        0.01       -2.51     13.47 o 
  -4   9   3        1.07        7.34      9.25 o 
  -3   9   3      174.62      225.28     21.87 o 
  -2   9   3        2.55        0.66      7.16 o 
  -1   9   3      193.71      192.70     20.04 o 
   0   9   3       30.18       28.74     11.43 o 
   1   9   3        0.12      -12.19     10.62 o 
   2   9   3        6.57        3.15     14.15 o 
   3   9   3       39.53       71.17     22.81 o 
   4   9   3        0.01       10.22     20.05 o 
  -6  10   3       34.06       28.24     17.49 o 
  -5  10   3       11.64       12.19     15.10 o 
  -4  10   3        0.90        1.09     12.72 o 
  -3  10   3       37.04       54.97     14.61 o 
  -2  10   3       33.68       29.88     18.09 o 
  -1  10   3       17.14       21.07     24.77 o 
   0  10   3       50.28       50.24     13.87 o 
   1  10   3       32.90       58.19     19.66 o 
   2  10   3        0.19      -11.40     16.51 o 
   3  10   3       30.96       50.72     22.41 o 
  -6  11   3        0.06       -1.18     22.81 o 
  -5  11   3       22.44       15.73     24.77 o 
  -4  11   3       23.59        1.57     23.59 o 
  -3  11   3        1.69       -1.57     20.45 o 
  -2  11   3       54.95       39.06     30.08 o 
  -1  11   3       11.47       12.44     10.96 o 
   0  11   3        0.02       -3.54     13.76 o 
   1  11   3        1.72       -8.65     14.94 o 
   2  11   3       11.66        4.72     17.30 o 
  -5  12   3        0.79       38.93     29.49 o 
  -4  12   3        8.79       -1.18     22.41 o 
  -3  12   3       40.64       72.35     30.28 o 
  -2  12   3        4.72      -12.75     10.57 o 
  -1  12   3        3.52       15.13     16.32 o 
   0  12   3        1.45        1.57     15.33 o 
   1  12   3        0.07       12.58     17.30 o 
  -4  13   3        0.79       19.27     28.31 o 
  -3  13   3       25.51       79.42     33.03 o 
  -2  13   3       17.71       40.89     26.34 o 
  -1  13   3        0.18       14.15     16.91 o 
   0 -13   4       14.55       19.27     17.69 o 
   1 -13   4       18.92       19.24     23.79 o 
   2 -13   4        0.06      -16.51     20.84 o 
   3 -13   4        3.45       22.81     24.77 o 
   4 -13   4        9.06       17.30     24.77 o 
  -2 -12   4        7.82       24.38     22.02 o 
  -1 -12   4       20.39        7.86     17.69 o 
   0 -12   4        7.36        1.57     14.55 o 
   1 -12   4       35.61       35.27     13.38 o 
   2 -12   4       27.02       55.05     25.16 o 
   3 -12   4        1.84       16.51     20.45 o 
   4 -12   4        2.96        3.93     22.81 o 
   5 -12   4       11.83       20.92     18.09 o 
  -3 -11   4        0.03       17.30     20.84 o 
  -2 -11   4       11.41       13.37     18.87 o 
  -1 -11   4       22.05       39.71     20.84 o 
   0 -11   4       31.07       31.62     12.80 o 
   1 -11   4        8.42        4.83     10.53 o 
   2 -11   4       36.00       37.52     12.80 o 
   3 -11   4        0.82       19.27     22.02 o 
   4 -11   4       13.53        1.51     14.33 o 
   5 -11   4        0.19       20.96     12.72 o 
   6 -11   4       47.24       56.44     19.73 o 
  -3 -10   4        4.05       14.55     18.48 o 
  -2 -10   4        5.14      -12.19     15.33 o 
  -1 -10   4       10.00       13.32     12.58 o 
   0 -10   4       46.73       50.19     13.59 o 
   1 -10   4      176.30      173.81     28.70 o 
   2 -10   4       13.68       13.83      8.71 o 
   3 -10   4        1.47       14.88     13.47 o 
   4 -10   4        0.42       13.54     10.30 o 
   5 -10   4        6.53       26.34     13.25 o 
   6 -10   4        0.18       16.58     27.13 o 
  -4  -9   4       16.82       28.31     20.84 o 
  -3  -9   4        1.33      -22.41     14.55 o 
  -2  -9   4        0.37       -3.54     14.55 o 
  -1  -9   4        0.49       28.00     12.28 o 
   0  -9   4        8.61        2.15     11.01 o 
   1  -9   4       58.98       62.98     11.12 o 
   2  -9   4       60.76       71.42     16.93 o 
   3  -9   4        0.15       -3.08      7.04 o 
   4  -9   4        1.62       -4.61      8.44 o 
   5  -9   4       28.14       51.86     15.78 o 
   6  -9   4        0.24       13.42     13.74 o 
   7  -9   4        1.22       25.40     15.56 o 
  -5  -8   4        1.80       -6.68     19.27 o 
  -4  -8   4        0.24      -10.62     16.12 o 
  -3  -8   4        0.09      -20.45     14.94 o 
  -2  -8   4        1.85        7.81     15.92 o 
  -1  -8   4      389.99      436.05     36.96 o 
   0  -8   4      134.68      176.73     14.11 o 
   1  -8   4       39.71       26.26      8.17 o 
   2  -8   4       15.70       22.74      7.10 o 
   3  -8   4       53.85       54.71     13.66 o 
   4  -8   4       42.37       44.64     10.70 o 
   5  -8   4        9.76       12.23     11.67 o 
   6  -8   4        7.15        9.34     12.36 o 
   7  -8   4       11.92       17.57     14.73 o 
  -5  -7   4       29.33       -4.72     19.27 o 
  -4  -7   4        0.10        7.47     16.12 o 
  -3  -7   4       28.97       23.23     12.31 o 
  -2  -7   4      263.82      272.90     17.87 o 
  -1  -7   4      114.50       77.32     10.33 o 
   0  -7   4       82.53       71.80      9.37 o 
   1  -7   4      515.89      576.12     23.27 o 
   2  -7   4       16.60       15.86      6.40 o 
   3  -7   4      125.28      110.05     30.28 o 
   4  -7   4      357.40      394.92     21.79 o 
   5  -7   4       28.08       26.23     11.92 o 
   6  -7   4        0.06       -6.46     10.15 o 
   7  -7   4       34.45       24.84     14.02 o 
  -6  -6   4        1.85      -23.98     19.66 o 
  -5  -6   4        0.60      -10.62     17.69 o 
  -4  -6   4        1.10        3.69     29.69 o 
  -3  -6   4       38.45       51.01     15.53 o 
  -2  -6   4        6.73        8.70      7.15 o 
  -1  -6   4      445.40      408.66     16.87 o 
   0  -6   4       60.12       66.49     10.15 o 
   1  -6   4      169.71      170.15     10.88 o 
   2  -6   4        7.00       -4.61      5.12 o 
   3  -6   4      265.54      315.59     14.31 o 
   4  -6   4      264.32      239.98     18.20 o 
   5  -6   4      276.73      259.29     20.24 o 
   6  -6   4        0.62       20.48     10.57 o 
   7  -6   4        0.10       10.03     10.84 o 
  -6  -5   4        1.00        8.40     14.30 o 
  -5  -5   4        3.10        9.77     10.06 o 
  -4  -5   4       48.01       40.21     10.27 o 
  -3  -5   4       36.11       31.25      8.86 o 
  -2  -5   4        0.10        9.93      6.05 o 
  -1  -5   4      196.34      240.14     14.36 o 
   0  -5   4      416.66      477.36     17.57 o 
   1  -5   4      258.14      239.15     10.27 o 
   2  -5   4       46.61       49.01      4.01 o 
   3  -5   4      233.22      186.57     10.58 o 
   4  -5   4        1.02       -0.23      5.06 o 
   5  -5   4       80.49       89.29     12.06 o 
   6  -5   4      153.94      140.41     14.26 o 
   7  -5   4        1.38       39.32     16.91 o 
  -6  -4   4        0.29       -1.94     10.86 o 
  -5  -4   4        5.13       12.59      9.75 o 
  -4  -4   4        1.76       -5.05     10.92 o 
  -3  -4   4        0.43        2.80      5.89 o 
  -2  -4   4     2445.46     2546.88     51.24 o 
  -1  -4   4       18.44       15.79      4.12 o 
   0  -4   4     1264.98     1322.35     23.99 o 
   1  -4   4     1750.96     1962.66     37.98 o 
   2  -4   4       34.49       28.07      5.43 o 
   3  -4   4      263.64      282.62     11.20 o 
   4  -4   4      696.03      705.18     25.36 o 
   5  -4   4       64.81       83.75     14.94 o 
   6  -4   4      288.56      267.37     26.74 o 
   7  -4   4       39.02       71.98     11.34 o 
   8  -4   4        0.01        5.11     17.69 o 
  -7  -3   4       35.68       42.85     14.46 o 
  -6  -3   4       37.92       53.01     12.10 o 
  -5  -3   4      141.77      135.55     14.14 o 
  -4  -3   4        8.94       10.45      6.77 o 
  -3  -3   4        4.42        5.11      5.47 o 
  -2  -3   4      114.65      117.56      6.82 o 
  -1  -3   4        2.91        2.71      2.85 o 
   0  -3   4      125.91      141.03      5.69 o 
   1  -3   4       13.10       17.51      2.71 o 
   2  -3   4      295.37      267.88     10.19 o 
   3  -3   4        5.63       14.15      7.08 o 
   4  -3   4        9.04        9.44      7.08 o 
   5  -3   4       69.80       49.15     10.62 o 
   6  -3   4        3.34        0.39     10.62 o 
   7  -3   4        7.87       21.63     14.55 o 
   8  -3   4        1.32       10.22     15.73 o 
  -7  -2   4        2.96        8.67     13.90 o 
  -6  -2   4       97.30       91.57     14.17 o 
  -5  -2   4      465.43      450.87     21.96 o 
  -4  -2   4        1.71       -4.77      5.73 o 
  -3  -2   4     2956.12     3278.05     71.25 o 
  -2  -2   4      124.21      127.25      5.69 o 
  -1  -2   4        9.05       11.80      2.86 o 
   0  -2   4     1474.63     1365.87     22.96 o 
   1  -2   4       39.05       29.02      2.93 o 
   2  -2   4      910.08     1012.88     32.80 o 
   6  -2   4      235.56      209.00     13.89 o 
   7  -2   4       56.20       60.94     16.12 o 
  -7  -1   4        5.26       14.12     11.16 o 
  -6  -1   4       84.25       75.68     12.18 o 
  -5  -1   4      200.46      210.69     15.28 o 
  -4  -1   4       31.58       29.25      6.32 o 
  -3  -1   4        0.15        3.51      4.31 o 
  -2  -1   4        0.36        2.34      3.42 o 
  -1  -1   4     1547.62     1314.89     29.26 o 
   0  -1   4       83.68       56.67      4.86 o 
   6  -1   4        0.04       -0.29      8.26 o 
   7  -1   4       63.95       66.97     11.24 o 
  -7   0   4       32.83       18.39     13.83 o 
  -6   0   4      616.34      613.49     25.79 o 
  -5   0   4       59.68       57.03      8.15 o 
  -4   0   4      161.52      196.46     15.38 o 
  -3   0   4       34.85       29.89      5.04 o 
  -2   0   4       49.83       82.43      5.65 o 
  -1   0   4    16944.38    18770.88    265.13 o 
   0   0   4        4.24        4.41      1.99 o 
   5   0   4      675.57      671.69     24.33 o 
   6   0   4       63.64       64.94      9.73 o 
   7   0   4       26.08       29.31      9.80 o 
  -7   1   4        7.32       -7.94     12.43 o 
  -6   1   4      222.91      196.45     15.66 o 
  -5   1   4      493.70      542.59     19.01 o 
  -4   1   4       27.28       26.08      5.41 o 
  -3   1   4      742.73      813.84     21.00 o 
  -2   1   4      413.88      496.92     10.50 o 
  -1   1   4      405.96      401.96      9.40 o 
   0   1   4      668.90      628.97     14.44 o 
   1   1   4      167.90      125.82     11.01 o 
   2   1   4        0.82       -4.70      4.91 o 
   3   1   4      196.93      197.38     13.37 o 
   4   1   4        0.96       -2.46      4.86 o 
   5   1   4       18.95       32.23      8.05 o 
   6   1   4      107.53      116.11     12.93 o 
   7   1   4       11.54        7.29     12.78 o 
  -7   2   4       48.37       75.15     16.12 o 
  -6   2   4      174.72      215.13     21.82 o 
  -5   2   4      130.41      116.57     15.80 o 
  -4   2   4       22.44       21.17      6.26 o 
  -3   2   4      307.87      311.17     13.05 o 
  -2   2   4      126.26      159.35      5.64 o 
  -1   2   4     3933.77     4264.73     72.23 o 
   0   2   4      245.46      206.16      6.47 o 
   1   2   4      666.28      584.49     14.87 o 
   2   2   4      677.77      706.60     35.39 o 
   3   2   4       11.44        1.80      5.26 o 
   4   2   4      174.89      142.02     19.46 o 
   5   2   4       17.25       27.89      8.88 o 
   6   2   4       26.03       20.15      8.64 o 
   7   2   4       11.73       20.20      9.61 o 
  -8   3   4        2.20       30.91     16.72 o 
  -7   3   4       63.78       65.24     16.95 o 
  -6   3   4       57.07       62.88     19.07 o 
  -5   3   4       50.67       55.57      9.29 o 
  -4   3   4        2.92        6.58      5.72 o 
  -3   3   4       18.41       11.29      5.66 o 
  -2   3   4      631.11      618.31     14.08 o 
  -1   3   4       63.34       56.98      6.37 o 
   0   3   4      243.71      212.21      7.44 o 
   1   3   4      148.30      151.32      8.21 o 
   2   3   4     1223.44     1072.90     30.00 o 
   3   3   4      476.78      497.22     17.30 o 
   4   3   4      142.04      175.12     10.15 o 
   5   3   4        7.32        9.82      7.70 o 
   6   3   4        6.91        3.64     15.27 o 
   7   3   4        0.04       -4.45     12.71 o 
  -8   4   4        3.03       15.38     18.87 o 
  -7   4   4        3.05       12.31     14.04 o 
  -6   4   4      175.37      193.66     34.21 o 
  -5   4   4      431.42      441.75     26.18 o 
  -4   4   4        6.86        5.52      6.53 o 
  -3   4   4      601.30      658.37     22.95 o 
  -2   4   4       13.79       21.21      5.24 o 
  -1   4   4      169.98      198.13     11.78 o 
   0   4   4      626.63      676.92     17.44 o 
   1   4   4      917.77      995.63     20.34 o 
   2   4   4      348.15      396.93     16.48 o 
   3   4   4      810.45      820.03     45.91 o 
   4   4   4       46.58       64.70     11.64 o 
   5   4   4       22.63       18.01     10.70 o 
   6   4   4        0.01      -13.08     10.98 o 
  -7   5   4        8.38       14.77     14.87 o 
  -6   5   4       35.68       59.26     25.56 o 
  -5   5   4      166.49      167.64     18.21 o 
  -4   5   4      418.43      403.66     17.11 o 
  -3   5   4      194.36      207.49     10.04 o 
  -2   5   4        0.06        2.70      7.43 o 
  -1   5   4       20.53        4.09      4.98 o 
   0   5   4       40.91       50.70      6.87 o 
   1   5   4       16.91       19.62      6.41 o 
   2   5   4      512.01      489.10     20.13 o 
   3   5   4       28.54       42.88     11.12 o 
   4   5   4       49.64       44.61     12.28 o 
   5   5   4       10.26       11.61     22.41 o 
   6   5   4        5.15        8.71     13.71 o 
  -7   6   4        5.17        1.91     13.74 o 
  -6   6   4       20.61       49.26     15.84 o 
  -5   6   4       41.00       42.07     13.35 o 
  -4   6   4     1010.82     1040.27     44.70 o 
  -3   6   4      410.89      430.42     16.35 o 
  -2   6   4      354.85      332.99     14.61 o 
  -1   6   4        0.96       -3.11      4.77 o 
   0   6   4       45.29       45.28      7.54 o 
   1   6   4        9.25       10.39      6.39 o 
   2   6   4      968.87      989.14     41.31 o 
   3   6   4       85.81       72.83     13.87 o 
   4   6   4       10.30       25.17     12.36 o 
   5   6   4        9.55        7.67     12.20 o 
  -7   7   4        0.16       14.41     21.04 o 
  -6   7   4       31.54       56.17     20.64 o 
  -5   7   4       13.49       40.68     14.45 o 
  -4   7   4       39.87       56.82     15.01 o 
  -3   7   4      504.76      564.70     24.69 o 
  -2   7   4      376.12      324.62     19.61 o 
  -1   7   4       48.71       55.52      8.60 o 
   0   7   4        0.00        2.76      6.10 o 
   1   7   4      105.07       94.31     11.34 o 
   2   7   4       14.22        6.46     12.58 o 
   3   7   4      362.90      338.00     44.04 o 
   4   7   4       41.12       40.11     18.09 o 
   5   7   4        6.84        3.93     19.66 o 
  -7   8   4       16.51       75.69     19.60 o 
  -6   8   4        0.11       34.59     16.53 o 
  -5   8   4        0.09        4.91     14.74 o 
  -4   8   4      326.01      335.78     21.73 o 
  -3   8   4        0.24        2.34      8.67 o 
  -2   8   4      375.95      376.09     21.33 o 
  -1   8   4      391.09      447.55     23.27 o 
   0   8   4        4.40       10.00      7.02 o 
   1   8   4        1.92       15.48     10.40 o 
   2   8   4       80.94       93.58     21.23 o 
   3   8   4        4.41      -22.41     13.76 o 
   4   8   4       12.52       14.15     17.69 o 
  -7   9   4       11.00       32.98     18.75 o 
  -6   9   4       19.56       14.51     15.94 o 
  -5   9   4        0.15       -9.74     13.55 o 
  -4   9   4        0.01      -15.05     12.72 o 
  -3   9   4       57.89       65.62     12.53 o 
  -2   9   4        4.85       11.58      8.67 o 
  -1   9   4      189.26      198.97     29.49 o 
   0   9   4       62.51       82.94     16.32 o 
   1   9   4        1.70       11.40     12.98 o 
   2   9   4       60.04       71.95     20.45 o 
   3   9   4       27.49       31.06     19.66 o 
   4   9   4        0.52        3.54     18.48 o 
  -6  10   4        1.17       19.24     17.07 o 
  -5  10   4        0.82       36.30     17.30 o 
  -4  10   4        6.37        2.48     11.67 o 
  -3  10   4        1.98       15.85     12.50 o 
  -2  10   4       68.82       73.49     25.56 o 
  -1  10   4        2.62       67.24     22.81 o 
   0  10   4       10.70       21.53     12.66 o 
   1  10   4        5.18       20.05     15.73 o 
   2  10   4        3.40      -23.20     14.15 o 
   3  10   4       10.00       25.56     21.63 o 
  -6  11   4        0.33       16.91     25.56 o 
  -5  11   4        1.65       25.95     25.95 o 
  -4  11   4       12.78        1.22     20.25 o 
  -3  11   4        0.00        4.72     20.45 o 
  -2  11   4       36.88       50.03     14.73 o 
  -1  11   4       12.09       21.01     13.37 o 
   0  11   4        3.19        6.68     13.76 o 
   1  11   4        0.01      -14.94     14.94 o 
   2  11   4        0.12        2.75     18.09 o 
  -5  12   4        3.48       -8.26     23.59 o 
  -4  12   4        5.24       16.51     24.77 o 
  -3  12   4        7.94       44.04     25.95 o 
  -2  12   4        9.84       16.69     12.92 o 
  -1  12   4       10.31       28.42     34.01 o 
   0  12   4        5.85       -7.86     14.55 o 
   1  12   4        0.78        2.75     16.91 o 
  -3  13   4        0.64       35.39     29.88 o 
  -2  13   4        0.04      -22.41     22.81 o 
  -1  13   4        0.70       26.34     19.27 o 
   0 -13   5        0.79        7.47     17.69 o 
   1 -13   5        3.17       23.61     14.74 o 
   2 -13   5        0.04        2.75     22.41 o 
   3 -13   5        1.62       18.87     26.34 o 
   4 -13   5       17.12        5.90     25.95 o 
  -2 -12   5        3.19      -18.48     16.51 o 
  -1 -12   5       17.90        9.44     17.69 o 
   0 -12   5        0.48      -11.97     10.01 o 
   1 -12   5        2.81        6.74     10.98 o 
   2 -12   5        0.15        5.90     21.63 o 
   3 -12   5        3.99        3.54     20.45 o 
   4 -12   5       29.05       82.57     27.92 o 
   5 -12   5       20.98       15.15     15.78 o 
  -3 -11   5       15.00       25.16     22.81 o 
  -2 -11   5        0.30       -6.29     16.91 o 
  -1 -11   5        5.78        9.04     16.91 o 
   0 -11   5       57.27       49.32     13.98 o 
   1 -11   5        0.01        9.90      9.46 o 
   2 -11   5        0.59       -1.03      9.61 o 
   3 -11   5        0.02       -9.04     18.87 o 
   4 -11   5        0.60       13.57     14.66 o 
   5 -11   5       15.61        6.13     11.87 o 
   6 -11   5       24.75       19.08     16.65 o 
  -3 -10   5        6.35       -6.29     16.91 o 
  -2 -10   5       48.17       78.25     22.81 o 
  -1 -10   5       20.33       21.31     11.90 o 
   0 -10   5       91.18      113.73     17.48 o 
   1 -10   5       29.67       43.32     12.38 o 
   2 -10   5       15.55       25.70      8.98 o 
   3 -10   5       96.20      121.78     20.12 o 
   4 -10   5       19.68       55.14     12.56 o 
   5 -10   5        4.00        8.01     11.27 o 
   6 -10   5       42.44       41.31     19.86 o 
  -4  -9   5        0.04        3.93     19.66 o 
  -3  -9   5        5.97       28.70     20.05 o 
  -2  -9   5       12.59        9.83     16.12 o 
  -1  -9   5      558.35      577.81     31.55 o 
   0  -9   5        4.79       19.63     10.54 o 
   1  -9   5       56.88       76.46     11.72 o 
   2  -9   5       17.15        5.33      9.68 o 
   3  -9   5       24.60       27.46      8.52 o 
   4  -9   5       86.32       71.09     12.77 o 
   5  -9   5       68.31       69.17     16.40 o 
   6  -9   5       11.12        6.98     12.63 o 
   7  -9   5        9.97        7.56     14.15 o 
  -5  -8   5        2.12        5.11     20.84 o 
  -4  -8   5        0.04       -7.86     15.73 o 
  -3  -8   5        5.91       -7.47     14.94 o 
  -2  -8   5       59.29       72.60     14.74 o 
  -1  -8   5       30.83       41.57     12.31 o 
   0  -8   5     1868.65     1721.70     52.67 o 
   1  -8   5       25.00       19.05      7.34 o 
   2  -8   5       42.09       23.19      7.26 o 
   3  -8   5       78.53       67.33      8.77 o 
   4  -8   5        5.69       -4.02      7.92 o 
   5  -8   5      339.04      305.33     26.13 o 
   6  -8   5      132.89      111.32     17.93 o 
   7  -8   5        1.47        7.18     18.28 o 
  -5  -7   5       38.25       27.52     20.84 o 
  -4  -7   5        0.75       -9.83     14.55 o 
  -3  -7   5       19.73       20.45     15.33 o 
  -2  -7   5      100.50      115.73     17.27 o 
  -1  -7   5      203.21      189.56     13.96 o 
   0  -7   5      187.39      194.80     12.69 o 
   1  -7   5     1162.12     1143.20     36.68 o 
   2  -7   5       31.31       20.59      6.33 o 
   3  -7   5        0.41        1.15      8.29 o 
   4  -7   5       60.00       49.51     11.69 o 
   5  -7   5      215.80      205.49     34.40 o 
   6  -7   5       58.43       71.35     13.89 o 
   7  -7   5       37.61       32.26     14.35 o 
  -6  -6   5        2.59      -25.95     20.05 o 
  -5  -6   5       15.74       14.42     12.93 o 
  -4  -6   5       43.67       28.56     11.64 o 
  -3  -6   5       28.53       31.46     12.08 o 
  -2  -6   5       67.32       67.65      9.65 o 
  -1  -6   5      679.11      726.26     23.45 o 
   0  -6   5      484.82      477.83     17.04 o 
   1  -6   5      319.36      342.76     18.19 o 
   2  -6   5     3099.29     3207.12     70.61 o 
   3  -6   5      128.18      141.32     13.05 o 
   4  -6   5      214.70      225.35     14.19 o 
   5  -6   5      303.79      317.11     36.57 o 
   6  -6   5        2.33       -3.79     11.21 o 
   7  -6   5       23.91       35.33     12.43 o 
  -6  -5   5       34.80       47.18     16.50 o 
  -5  -5   5        1.52        5.36      9.96 o 
  -4  -5   5       46.84       41.23     16.48 o 
  -3  -5   5       58.80       43.14      9.70 o 
  -2  -5   5      102.54      117.69      9.41 o 
  -1  -5   5      115.49      113.39      9.06 o 
   0  -5   5      235.59      299.86     11.76 o 
   1  -5   5       56.91       68.83      5.97 o 
   2  -5   5       17.87        6.07      4.16 o 
   3  -5   5     1124.74     1200.25     30.29 o 
   4  -5   5      258.87      241.37     12.25 o 
   5  -5   5       39.97       45.73      7.12 o 
   6  -5   5      136.48      161.51     29.49 o 
   7  -5   5       44.91       60.58     25.75 o 
  -6  -4   5        8.10       11.93     11.06 o 
  -5  -4   5      204.94      190.82     17.18 o 
  -4  -4   5       42.18       58.24     17.71 o 
  -3  -4   5        7.78        2.69      6.22 o 
  -2  -4   5      721.74      702.24     18.65 o 
  -1  -4   5      168.34      183.59      7.70 o 
   0  -4   5       49.90       52.56      4.52 o 
   1  -4   5      222.98      223.56      7.96 o 
   2  -4   5       40.58       28.53      6.25 o 
   3  -4   5       33.47       50.22      5.39 o 
   4  -4   5      496.38      434.87     28.31 o 
   5  -4   5        0.18        4.33      9.04 o 
   6  -4   5        0.01       -2.36     11.80 o 
   7  -4   5       64.08       54.26     16.12 o 
  -7  -3   5       11.96      -21.95     19.86 o 
  -6  -3   5       20.90       41.44     11.98 o 
  -5  -3   5       10.32        6.00      9.41 o 
  -4  -3   5      645.02      597.00     30.70 o 
  -3  -3   5        5.63        2.42      5.70 o 
  -2  -3   5        0.22       -2.65      3.34 o 
  -1  -3   5     1818.00     1839.09     29.53 o 
   0  -3   5      193.96      174.45      6.36 o 
   1  -3   5      316.20      385.09      9.07 o 
   2  -3   5      296.16      239.86     10.84 o 
   3  -3   5       28.43       33.81      7.47 o 
   4  -3   5        0.12        3.15      5.90 o 
   5  -3   5       48.33       51.51      9.83 o 
   6  -3   5      141.07      147.45     17.30 o 
   7  -3   5        7.57        7.86     12.98 o 
  -7  -2   5       25.65       45.80     14.09 o 
  -6  -2   5      185.99      172.06     16.54 o 
  -5  -2   5        0.07        1.53      8.36 o 
  -4  -2   5      342.94      342.67     15.97 o 
  -3  -2   5      201.70      199.92     11.10 o 
  -2  -2   5      514.76      516.66     12.42 o 
  -1  -2   5       70.79       79.90      4.25 o 
   0  -2   5      942.59      938.04     16.78 o 
   1  -2   5     2242.48     1857.01     39.16 o 
   2  -2   5     1007.95     1197.49     48.95 o 
   6  -2   5       43.58       40.66      7.16 o 
   7  -2   5       37.95       45.61     14.15 o 
  -7  -1   5        0.62       -1.99     11.04 o 
  -6  -1   5        9.29       23.98     10.49 o 
  -5  -1   5      156.09      146.38     13.98 o 
  -4  -1   5      215.27      220.20     12.25 o 
  -3  -1   5      275.63      287.34     12.29 o 
  -2  -1   5      625.15      557.35     12.62 o 
  -1  -1   5      263.27      368.78     11.60 o 
   0  -1   5      146.15      106.81      3.93 o 
   1  -1   5    30110.32    30136.67   1162.67 o 
   6  -1   5        2.67       -2.75      8.65 o 
   7  -1   5       30.41       42.70      9.56 o 
  -7   0   5        2.19       -1.95     10.36 o 
  -6   0   5        6.80        2.77      9.42 o 
  -5   0   5       82.56       80.14     11.08 o 
  -4   0   5      408.95      430.26     15.26 o 
  -3   0   5     1271.77     1258.08     30.41 o 
  -2   0   5     1955.81     1820.39     32.75 o 
  -1   0   5    18313.49    20140.38    284.58 o 
   0   0   5      102.65       74.09      3.38 o 
   1   0   5      772.68      883.90     37.75 o 
   6   0   5        2.70       -0.98      9.44 o 
   7   0   5        0.70       18.42      9.16 o 
  -7   1   5        2.27        1.90     17.10 o 
  -6   1   5       13.25       20.63      9.71 o 
  -5   1   5       51.03       61.20      8.68 o 
  -4   1   5        2.69       -2.87      4.97 o 
  -3   1   5      476.31      508.32     15.73 o 
  -2   1   5     1781.31     1738.88     31.28 o 
  -1   1   5      459.55      505.52     14.84 o 
   0   1   5       82.74      112.26      4.68 o 
   1   1   5      311.42      379.05     10.64 o 
   2   1   5      264.83      275.46     10.83 o 
   4   1   5        7.52       -0.01      4.98 o 
   5   1   5        3.97        8.49      6.77 o 
   6   1   5        0.22       -4.61      7.36 o 
   7   1   5        4.33       -1.77      9.45 o 
  -7   2   5       32.75       39.60     15.56 o 
  -6   2   5      106.94      107.87     16.81 o 
  -5   2   5       58.46       68.05      9.99 o 
  -4   2   5       36.39       29.64      7.21 o 
  -3   2   5      318.91      309.56     30.15 o 
  -2   2   5      221.39      208.80      6.92 o 
  -1   2   5       66.64       57.52      4.51 o 
   0   2   5      392.24      288.05      7.93 o 
   1   2   5      411.30      416.37     11.79 o 
   2   2   5        0.56        3.22      4.22 o 
   3   2   5      107.34       93.34     14.74 o 
   4   2   5     2175.81     2175.57     68.67 o 
   5   2   5        4.52       16.60      8.48 o 
   6   2   5        4.57        1.51      7.17 o 
   7   2   5        0.81       25.07     10.96 o 
  -7   3   5      130.18      189.16     45.81 o 
  -6   3   5        0.45       10.23     11.81 o 
  -5   3   5       66.32       72.21     10.81 o 
  -4   3   5       53.40       72.25      9.23 o 
  -3   3   5       72.42       62.74      9.23 o 
  -2   3   5     1202.88     1170.74     24.56 o 
  -1   3   5     1653.21     1539.69     29.37 o 
   0   3   5      331.81      214.32     11.43 o 
   1   3   5      285.04      312.16     12.93 o 
   2   3   5      511.64      521.85     17.51 o 
   3   3   5      174.83      209.77     12.84 o 
   4   3   5      266.20      261.05     16.40 o 
   5   3   5      182.76      160.99     18.28 o 
   6   3   5        5.95        7.95     14.15 o 
  -7   4   5        8.67       17.06     26.15 o 
  -6   4   5       41.41       51.40     14.58 o 
  -5   4   5       79.85       44.36     27.33 o 
  -4   4   5      149.54      178.55     13.84 o 
  -3   4   5      127.00      150.03     11.98 o 
  -2   4   5     2921.19     2719.44     68.58 o 
  -1   4   5      829.36      705.33     21.99 o 
   0   4   5       65.64       41.67      7.63 o 
   1   4   5       14.32       14.34      3.86 o 
   2   4   5      307.07      313.13     14.97 o 
   3   4   5       77.25      121.31     11.44 o 
   4   4   5      197.03      219.19     17.74 o 
   5   4   5        0.05       19.43     10.28 o 
   6   4   5       52.77       66.60     14.59 o 
  -7   5   5       25.96       30.25     23.79 o 
  -6   5   5       23.21       36.44     14.87 o 
  -5   5   5       48.66       39.91     16.12 o 
  -4   5   5        1.47        2.18      6.53 o 
  -3   5   5       84.30       85.69      9.65 o 
  -2   5   5     1353.32     1417.28     41.63 o 
  -1   5   5      153.40      155.87     12.09 o 
   0   5   5      405.56      445.82     22.08 o 
   1   5   5       89.86       95.97     13.22 o 
   2   5   5        0.01        1.77      6.25 o 
   3   5   5      137.18      159.58     18.43 o 
   4   5   5       31.56       36.79     11.69 o 
   5   5   5        3.72       -8.26     10.55 o 
   6   5   5        4.10      -22.75     11.92 o 
  -7   6   5       58.32       72.33     25.75 o 
  -6   6   5      144.38      149.59     20.99 o 
  -5   6   5        5.73       11.22     12.22 o 
  -4   6   5      148.75      132.00     18.62 o 
  -3   6   5      603.10      545.22     18.78 o 
  -2   6   5      322.80      341.11     15.32 o 
  -1   6   5        0.61        0.88      5.73 o 
   0   6   5        7.87       12.40      5.87 o 
   1   6   5        0.01       -3.18      5.68 o 
   2   6   5       44.47       64.83     21.04 o 
   3   6   5       12.31       -1.27      9.52 o 
   4   6   5        9.81       31.77     12.82 o 
   5   6   5       12.66       13.69     13.49 o 
  -7   7   5        6.63       16.51     28.31 o 
  -6   7   5      104.10      118.99     20.29 o 
  -5   7   5       57.03       39.97     14.70 o 
  -4   7   5        7.26        7.93      8.33 o 
  -3   7   5      248.81      276.11     43.91 o 
  -2   7   5        0.22        7.88     11.21 o 
  -1   7   5       10.81       22.35      9.55 o 
   0   7   5      194.11      184.11     16.12 o 
   1   7   5       19.88       29.86     14.19 o 
   2   7   5        0.07       -1.34      9.15 o 
   3   7   5        1.28       -0.92     11.71 o 
   4   7   5        2.34        7.47     15.73 o 
   5   7   5        7.72        2.75     19.27 o 
  -7   8   5        0.80       37.65     18.88 o 
  -6   8   5       11.35        9.48     13.48 o 
  -5   8   5      103.73      125.42     20.29 o 
  -4   8   5        1.39        0.40      8.74 o 
  -3   8   5        4.61       -3.77      9.24 o 
  -2   8   5        5.63        5.95      7.88 o 
  -1   8   5       16.35       20.06      7.82 o 
   0   8   5      199.58      171.82     18.40 o 
   1   8   5      166.61      172.56     31.65 o 
   2   8   5        2.43       -7.08     12.98 o 
   3   8   5       10.96       11.01     16.12 o 
   4   8   5       11.24       -0.39     17.30 o 
  -7   9   5        2.71       32.17     19.46 o 
  -6   9   5        0.06       21.63     20.25 o 
  -5   9   5       12.68       -2.16     13.62 o 
  -4   9   5      134.90      181.17     18.47 o 
  -3   9   5       49.51       45.95     12.04 o 
  -2   9   5        3.27       13.85     11.56 o 
  -1   9   5      100.42       60.40     14.94 o 
   0   9   5       22.98       30.55     11.80 o 
   1   9   5       32.48       12.19     14.15 o 
   2   9   5       32.71       11.40     16.12 o 
   3   9   5        1.01       -3.54     16.12 o 
   4   9   5       15.26       19.66     20.84 o 
  -6  10   5       28.49       65.66     30.28 o 
  -5  10   5       25.35       18.09     23.98 o 
  -4  10   5        1.52       12.98     19.07 o 
  -3  10   5       53.65       52.20     14.74 o 
  -2  10   5       15.66       15.09     12.98 o 
  -1  10   5       15.21        4.99     10.30 o 
   0  10   5        0.59      -14.82      8.80 o 
   1  10   5        9.53       -5.90     14.15 o 
   2  10   5        5.32       25.16     18.87 o 
   3  10   5       28.12      -30.67     15.33 o 
  -5  11   5       46.17       69.20     30.67 o 
  -4  11   5        4.04       23.98     24.38 o 
  -3  11   5        0.31       -4.33     20.05 o 
  -2  11   5       93.91      110.78     18.23 o 
  -1  11   5        0.59       24.54     17.10 o 
   0  11   5        0.01        8.26     15.33 o 
   1  11   5        3.25        1.18     14.15 o 
   2  11   5       13.31        1.18     18.87 o 
  -5  12   5        3.35       54.65     33.03 o 
  -4  12   5       54.58       81.78     33.81 o 
  -3  12   5       16.66       11.80     24.38 o 
  -2  12   5        0.60        8.96     38.34 o 
  -1  12   5        4.08       -3.54     13.76 o 
   0  12   5        0.12      -23.59     11.80 o 
   1  12   5        0.54       -3.15     16.91 o 
  -3  13   5       40.42       83.75     34.60 o 
  -2  13   5        2.38       22.81     25.56 o 
  -1  13   5        0.28        3.93     17.69 o 
   0 -13   6        7.45       -6.29     15.33 o 
   1 -13   6       22.79       39.04     15.20 o 
   2 -13   6        1.45       37.75     26.34 o 
   3 -13   6        5.16       69.99     31.46 o 
  -2 -12   6       20.79        2.75     18.87 o 
  -1 -12   6       20.31        7.86     18.87 o 
   0 -12   6        4.32       20.33     20.84 o 
   1 -12   6       28.94       63.15     15.68 o 
   2 -12   6       40.84       51.51     26.34 o 
   3 -12   6        4.82      -11.80     20.84 o 
   4 -12   6        0.04        2.36     23.20 o 
   5 -12   6        5.69      -11.84     15.26 o 
  -3 -11   6        3.59       16.51     22.02 o 
  -2 -11   6        0.26       -1.97     18.09 o 
  -1 -11   6       36.77       51.90     20.84 o 
   0 -11   6        6.74       14.99     11.99 o 
   1 -11   6       18.64       30.34     21.23 o 
   2 -11   6        0.95        5.36     10.36 o 
   3 -11   6        1.37       -6.68     19.27 o 
   4 -11   6        0.58        9.84     14.70 o 
   5 -11   6        8.58       21.99     12.87 o 
   6 -11   6       18.84       49.22     18.75 o 
  -3 -10   6        9.43       28.70     20.84 o 
  -2 -10   6       19.49        4.33     16.91 o 
  -1 -10   6       51.82       69.71     24.97 o 
   0 -10   6      152.75      170.12     20.68 o 
   1 -10   6       74.82       56.87     13.45 o 
   2 -10   6        0.12       -1.01     11.44 o 
   3 -10   6        0.03       -6.03     22.81 o 
   4 -10   6        0.26        8.15     10.24 o 
   5 -10   6        0.05       11.51     10.95 o 
   6 -10   6        1.49       17.67     14.94 o 
  -4  -9   6       15.22       33.03     22.81 o 
  -3  -9   6       10.54       -1.97     16.51 o 
  -2  -9   6        5.78       -5.50     13.76 o 
  -1  -9   6       79.21       92.51     15.98 o 
   0  -9   6       21.84       26.67     10.75 o 
   1  -9   6      160.95      140.40     14.57 o 
   2  -9   6       35.13       39.47      9.23 o 
   3  -9   6        2.06       30.40     28.90 o 
   4  -9   6        2.07       -4.84      9.13 o 
   5  -9   6       48.20       38.56     14.59 o 
   6  -9   6        3.78        9.96     15.14 o 
   7  -9   6       15.61       39.87     16.46 o 
  -5  -8   6        4.69      -18.09     18.48 o 
  -4  -8   6        0.76       -5.11     16.51 o 
  -3  -8   6       22.45       19.27     17.69 o 
  -2  -8   6        1.44        1.49      9.72 o 
  -1  -8   6       53.98       61.25     13.21 o 
   0  -8   6       22.90       19.06     10.44 o 
   1  -8   6        0.06       -3.99      6.30 o 
   2  -8   6       67.15       50.65     12.99 o 
   3  -8   6      172.94      197.88     12.49 o 
   4  -8   6        4.71        4.03      8.47 o 
   5  -8   6       37.41       49.42     13.83 o 
   6  -8   6       22.06       35.39     13.35 o 
   7  -8   6        2.79       18.87     13.35 o 
  -5  -7   6       14.83       24.77     20.84 o 
  -4  -7   6        8.49        0.39     15.73 o 
  -3  -7   6        3.80       20.84     16.51 o 
  -2  -7   6      117.08      121.23     13.22 o 
  -1  -7   6        1.18       -4.64      6.51 o 
   0  -7   6      105.64       97.77      8.78 o 
   1  -7   6       66.66       60.77      9.37 o 
   2  -7   6      121.17       94.55     12.55 o 
   3  -7   6      110.35      133.74     20.25 o 
   4  -7   6       31.07       29.15      7.53 o 
   5  -7   6        7.18       13.08     10.68 o 
   6  -7   6        0.14        0.24     10.36 o 
   7  -7   6       15.29        9.09     11.76 o 
  -6  -6   6        1.23        6.28     20.05 o 
  -5  -6   6        5.91        6.41     15.33 o 
  -4  -6   6       10.13       10.05     10.05 o 
  -3  -6   6       15.43       22.12      9.55 o 
  -2  -6   6       57.23       43.00     12.82 o 
  -1  -6   6      814.59      777.45     24.50 o 
   0  -6   6      141.31      177.95     13.27 o 
   1  -6   6       16.40       20.43      6.01 o 
   2  -6   6      112.16      110.35      8.80 o 
   3  -6   6       38.24       19.68      5.93 o 
   4  -6   6     1206.83     1182.34     35.80 o 
   5  -6   6       36.15       24.22     10.00 o 
   6  -6   6       46.77       59.41     11.96 o 
   7  -6   6        1.69        8.38     15.92 o 
  -6  -5   6        5.78        6.10     14.45 o 
  -5  -5   6        3.91       -6.65      9.39 o 
  -4  -5   6        5.73       18.21     11.61 o 
  -3  -5   6       86.22       89.10     11.93 o 
  -2  -5   6       23.11       35.89      6.78 o 
  -1  -5   6       82.47       73.54      7.82 o 
   0  -5   6        1.88        4.13      4.15 o 
   1  -5   6      211.50      153.96      9.08 o 
   2  -5   6       45.29       58.54      3.71 o 
   3  -5   6      442.93      452.25     18.35 o 
   4  -5   6       52.46       59.39     11.12 o 
   5  -5   6      309.12      292.86     13.04 o 
   6  -5   6        0.08       -1.47      8.06 o 
   7  -5   6        0.02        7.89      9.34 o 
  -6  -4   6       11.52       -9.14     13.77 o 
  -5  -4   6       56.74       67.28     12.43 o 
  -4  -4   6       61.10       50.64     10.75 o 
  -3  -4   6      109.31      148.53     11.32 o 
  -2  -4   6      465.94      503.46     20.47 o 
  -1  -4   6      372.36      384.97     10.73 o 
   0  -4   6      172.66      146.41      6.59 o 
   1  -4   6      838.77     1188.88     23.23 o 
   2  -4   6        9.08       14.97      4.55 o 
   3  -4   6     1581.79     1406.27     36.48 o 
   4  -4   6      345.60      304.33     22.41 o 
   5  -4   6       74.90       80.21     14.15 o 
   6  -4   6      223.55      242.21     23.59 o 
   7  -4   6       39.55       20.05     14.94 o 
  -7  -3   6        3.95      -26.05     37.35 o 
  -6  -3   6        2.82       -1.21     10.80 o 
  -5  -3   6       14.65       11.60     12.56 o 
  -4  -3   6       62.39       67.97      9.52 o 
  -3  -3   6      255.77      243.28     15.43 o 
  -2  -3   6       72.36       78.21     12.31 o 
  -1  -3   6     1031.36      895.85     16.54 o 
   0  -3   6      935.03      805.86     15.70 o 
   1  -3   6      779.52      662.68     13.63 o 
   2  -3   6       55.24       47.84      3.99 o 
   3  -3   6        5.95        8.65      6.29 o 
   4  -3   6        1.01        0.39      5.90 o 
   5  -3   6       72.73       87.68     11.01 o 
   6  -3   6        6.95        3.15      9.04 o 
   7  -3   6       44.51       38.93     13.37 o 
  -7  -2   6        4.12       -0.25     12.44 o 
  -6  -2   6      212.24      159.20     16.29 o 
  -5  -2   6       35.69       41.84     10.70 o 
  -4  -2   6       54.01       66.17      8.78 o 
  -3  -2   6      622.32      714.71     23.13 o 
  -2  -2   6        0.29       -0.16      2.91 o 
  -1  -2   6      979.04      878.08     15.66 o 
   0  -2   6     5912.38     5962.45     92.18 o 
   1  -2   6     6318.45     5929.30    120.06 o 
   2  -2   6      172.94      239.54     35.39 o 
   7  -2   6        0.14       -2.75      9.83 o 
  -7  -1   6       21.18       42.94     13.44 o 
  -6  -1   6      105.96      152.49     16.14 o 
  -5  -1   6      657.58      640.97     25.86 o 
  -4  -1   6       13.02       10.48      6.50 o 
  -3  -1   6      114.35       91.25      8.05 o 
  -2  -1   6      457.52      438.03     10.16 o 
  -1  -1   6      667.47      785.99     14.79 o 
   0  -1   6      996.77      958.71     16.72 o 
   7  -1   6       49.87       48.11      9.44 o 
  -7   0   6       10.22        3.67     11.32 o 
  -6   0   6        7.91       10.87     10.23 o 
  -5   0   6      129.39       97.25     12.25 o 
  -4   0   6        0.37       -2.28      5.49 o 
  -3   0   6       50.76       64.88      6.96 o 
  -2   0   6      180.83      154.09      5.98 o 
  -1   0   6      401.40      360.14      8.75 o 
   0   0   6     1398.18     1340.58     20.67 o 
   1   0   6      174.74      163.57     12.19 o 
   6   0   6       14.41       11.99      6.32 o 
   7   0   6       14.65       18.83     16.32 o 
  -7   1   6       19.88       32.30     15.84 o 
  -6   1   6       81.44       87.41     13.87 o 
  -5   1   6       16.61       13.18      7.58 o 
  -4   1   6        9.47       10.41      5.80 o 
  -3   1   6      868.03      967.09     25.39 o 
  -2   1   6       12.68       17.60      3.59 o 
  -1   1   6      196.44      221.54      7.57 o 
   0   1   6     2909.12     3101.74     52.80 o 
   1   1   6       13.55       16.73      3.23 o 
   2   1   6      933.37     1143.41     50.33 o 
   4   1   6       25.04       22.63      5.69 o 
   5   1   6        2.14       -0.08      9.63 o 
   6   1   6       81.92       77.31     10.42 o 
   7   1   6        3.50        5.62      9.31 o 
  -7   2   6      111.24      212.72     29.49 o 
  -6   2   6      225.56      256.77     23.07 o 
  -5   2   6      138.26      149.11     13.70 o 
  -4   2   6      129.99      157.18     12.40 o 
  -3   2   6      634.83      584.76     20.71 o 
  -2   2   6     2706.95     3159.04     55.40 o 
  -1   2   6       29.69       26.14      4.03 o 
   0   2   6        4.10        4.59      2.85 o 
   1   2   6      107.60       82.09      5.51 o 
   2   2   6        0.14       -0.53      3.50 o 
   3   2   6      375.40      380.61     24.77 o 
   4   2   6        8.43       -8.03      8.33 o 
   5   2   6       35.47       43.58      9.03 o 
   6   2   6       48.29       51.70      8.54 o 
   7   2   6        6.06       -7.47     14.15 o 
  -7   3   6       17.33       20.10     14.94 o 
  -6   3   6        0.39      -18.58     11.40 o 
  -5   3   6      239.74      251.79     21.41 o 
  -4   3   6      366.39      326.85     16.63 o 
  -3   3   6       32.65       31.72      5.15 o 
  -2   3   6       86.88       90.45      8.10 o 
  -1   3   6      396.22      425.11     10.60 o 
   0   3   6       22.14       20.69      3.78 o 
   1   3   6      131.79      153.47     10.47 o 
   2   3   6      417.00      409.21     15.11 o 
   3   3   6      176.72      209.11     11.49 o 
   4   3   6      411.49      427.02     16.99 o 
   5   3   6       10.02        3.33      8.75 o 
   6   3   6        0.27        0.16     10.55 o 
  -7   4   6        8.93       18.09     15.57 o 
  -6   4   6      135.27      165.46     20.43 o 
  -5   4   6        0.06        1.18     11.12 o 
  -4   4   6      243.76      231.56     19.84 o 
  -3   4   6      328.15      331.92     12.16 o 
  -2   4   6     1239.79     1091.08     30.08 o 
  -1   4   6       77.68       74.97      7.35 o 
   0   4   6       25.95       28.62      5.00 o 
   1   4   6        4.50        5.62      3.55 o 
   2   4   6      264.46      279.82     14.40 o 
   3   4   6      373.32      313.56     21.18 o 
   4   4   6      167.83      153.67     15.10 o 
   5   4   6        0.00      -10.29     25.36 o 
   6   4   6       25.94       11.19     12.22 o 
  -7   5   6        0.00        5.23     14.78 o 
  -6   5   6        3.64       10.58     13.74 o 
  -5   5   6      167.21      144.31     18.63 o 
  -4   5   6      413.57      406.22     33.62 o 
  -3   5   6      197.53      188.39     15.09 o 
  -2   5   6      530.04      498.78     20.63 o 
  -1   5   6      128.85      103.45      9.82 o 
   0   5   6      117.06      123.16      9.43 o 
   1   5   6        9.31       11.56      5.19 o 
   2   5   6       12.78       12.31     11.34 o 
   3   5   6      802.47      848.97     60.36 o 
   4   5   6       50.60       33.00     11.34 o 
   5   5   6        2.77        3.93     11.48 o 
   6   5   6        2.66       -8.97     18.68 o 
  -7   6   6        4.49       -8.77     15.53 o 
  -6   6   6       40.91       54.79     16.53 o 
  -5   6   6      128.07      136.85     19.32 o 
  -4   6   6     1945.78     1934.37     71.85 o 
  -3   6   6      420.92      396.47     20.32 o 
  -2   6   6       77.37       79.98      8.85 o 
  -1   6   6       73.00       78.63     10.08 o 
   0   6   6      130.14      141.82     10.96 o 
   1   6   6       24.46       29.52      7.63 o 
   2   6   6      388.67      405.69     24.62 o 
   3   6   6      126.83      100.72     15.10 o 
   4   6   6        0.01       -7.35     10.40 o 
   5   6   6       29.80       36.01     20.64 o 
  -7   7   6        0.50       22.69     17.21 o 
  -6   7   6       80.04      102.05     19.84 o 
  -5   7   6       21.76       27.23     15.53 o 
  -4   7   6       97.64      108.72     18.47 o 
  -3   7   6     1161.86     1114.62     38.34 o 
  -2   7   6      185.05      171.64     12.64 o 
  -1   7   6      106.67       80.31     14.73 o 
   0   7   6       83.01       97.72     10.16 o 
   1   7   6       28.10       16.19      7.94 o 
   2   7   6      145.29      115.34     16.34 o 
   3   7   6      131.78      159.79     26.54 o 
   4   7   6        5.98        3.15     14.94 o 
   5   7   6       11.62        5.90     19.66 o 
  -7   8   6       15.67       15.38     21.04 o 
  -6   8   6        0.08        3.91     14.45 o 
  -5   8   6        0.03       24.65     15.06 o 
  -4   8   6       20.96       26.18     14.11 o 
  -3   8   6       32.26       30.04     10.40 o 
  -2   8   6      477.50      447.38     24.15 o 
  -1   8   6      164.17      144.61     14.71 o 
   0   8   6        7.84       36.29     22.81 o 
   1   8   6      119.69      110.18     14.58 o 
   2   8   6       41.85       16.91     14.55 o 
   3   8   6       50.75       38.14     17.69 o 
   4   8   6       47.97       37.35     18.87 o 
  -6   9   6        1.16       -6.25     26.34 o 
  -5   9   6        1.25        3.86     14.73 o 
  -4   9   6       32.02       52.59     16.38 o 
  -3   9   6      194.84      203.11     18.44 o 
  -2   9   6       60.19       49.43     13.66 o 
  -1   9   6      331.78      279.91     27.33 o 
   0   9   6       11.43       -8.37     11.99 o 
   1   9   6       14.16       20.45     15.33 o 
   2   9   6       12.89        4.72     15.73 o 
   3   9   6        8.99       28.70     18.87 o 
   4   9   6        5.87       12.98     21.23 o 
  -6  10   6        2.48       43.25     29.49 o 
  -5  10   6        1.82        7.47     22.41 o 
  -4  10   6        7.28       -1.21     17.10 o 
  -3  10   6       26.63       23.68     13.78 o 
  -2  10   6       97.31       95.14     16.78 o 
  -1  10   6       10.91        3.09      9.21 o 
   0  10   6       87.07       61.88     23.00 o 
   1  10   6        0.09       -4.72     15.33 o 
   2  10   6        0.19       13.76     15.73 o 
   3  10   6        1.38       -4.72     18.09 o 
  -5  11   6        5.41        7.86     24.77 o 
  -4  11   6        0.96      -27.52     20.45 o 
  -3  11   6        0.05       34.21     25.56 o 
  -2  11   6        0.27        7.71     11.84 o 
  -1  11   6        3.44       25.77     12.35 o 
   0  11   6        2.40        7.08     15.73 o 
   1  11   6        0.01       -3.15     16.51 o 
   2  11   6        0.00       49.15     23.20 o 
  -4  12   6        0.02       -4.72     25.95 o 
  -3  12   6        3.61        6.68     23.59 o 
  -2  12   6        4.01       10.20     13.45 o 
  -1  12   6       32.06       53.08     21.23 o 
   0  12   6        1.14        6.68     17.69 o 
   1  12   6        0.01       11.80     19.27 o 
  -3  13   6        0.25       38.14     28.70 o 
   0 -13   7        5.14        0.00     15.73 o 
   1 -13   7        0.03        4.33     23.98 o 
   2 -13   7        1.06       23.59     23.98 o 
   3 -13   7        2.81       27.92     25.56 o 
   4 -13   7        6.59       56.62     31.06 o 
  -2 -12   7       15.54        1.57     20.05 o 
  -1 -12   7        2.36        9.04     17.30 o 
   0 -12   7       14.53       21.51     12.43 o 
   1 -12   7        8.84      -14.02     10.09 o 
   2 -12   7        3.34       49.94     26.74 o 
   3 -12   7       14.85       16.12     23.59 o 
   4 -12   7       19.72       29.49     25.56 o 
   5 -12   7       10.00       11.35     16.96 o 
  -3 -11   7       11.89       23.20     22.81 o 
  -2 -11   7        4.58       25.95     20.45 o 
  -1 -11   7       39.38        9.04     16.12 o 
   0 -11   7        1.27       16.64     14.74 o 
   1 -11   7       10.58        7.88     10.27 o 
   2 -11   7        0.75       -9.04      8.44 o 
   3 -11   7       17.24       -1.97     19.66 o 
   4 -11   7        8.72      -15.49     12.59 o 
   5 -11   7       21.78       14.33     12.25 o 
   6 -11   7        6.68        9.49     15.62 o 
  -3 -10   7       12.17       19.27     20.05 o 
  -2 -10   7       88.49       83.36     23.98 o 
  -1 -10   7        0.28       -0.90     10.95 o 
   0 -10   7      311.92      292.80     26.52 o 
   1 -10   7        6.38        4.55      9.81 o 
   2 -10   7        0.41      -10.78      6.81 o 
   3 -10   7       70.90       68.86     16.93 o 
   4 -10   7        2.86       -3.10      9.77 o 
   5 -10   7       37.80       60.02     13.46 o 
   6 -10   7       38.25       16.51     18.87 o 
  -4  -9   7        2.84       12.98     21.23 o 
  -3  -9   7        2.16       -2.36     16.91 o 
  -2  -9   7       53.04       47.58     19.66 o 
  -1  -9   7      182.09      183.54     20.32 o 
   0  -9   7        0.37        1.50      9.06 o 
   1  -9   7      223.31      227.99     17.81 o 
   2  -9   7        3.96       -6.71      6.37 o 
   3  -9   7       10.89       13.13     11.48 o 
   4  -9   7       52.87       30.49     10.77 o 
   5  -9   7      108.22      101.64     18.21 o 
   6  -9   7        1.63        4.86     12.93 o 
   7  -9   7       12.72       15.83     19.46 o 
  -5  -8   7        3.63      -29.49     17.69 o 
  -4  -8   7        0.17       -1.18     16.91 o 
  -3  -8   7        1.43      -10.22     14.94 o 
  -2  -8   7        1.50       10.11     10.00 o 
  -1  -8   7      581.16      640.08     32.94 o 
   0  -8   7     1024.19      998.27     35.63 o 
   1  -8   7        7.10       14.31      7.59 o 
   2  -8   7       25.67       35.31      8.09 o 
   3  -8   7        3.88        6.55      9.62 o 
   4  -8   7       90.89       86.80     13.37 o 
   5  -8   7      155.95      151.62     19.01 o 
   6  -8   7       55.45       48.47     17.50 o 
   7  -8   7        0.00       14.07     27.33 o 
  -5  -7   7        7.01      -10.22     18.48 o 
  -4  -7   7        0.78       -4.33     15.33 o 
  -3  -7   7        5.77        0.00     15.33 o 
  -2  -7   7       71.37       84.29     12.03 o 
  -1  -7   7      103.54      119.67     11.57 o 
   0  -7   7      370.09      401.29     16.41 o 
   1  -7   7      422.24      389.78     19.33 o 
   2  -7   7      139.03      137.30     11.45 o 
   3  -7   7       22.52       27.23     10.11 o 
   4  -7   7      169.64      183.25     15.60 o 
   5  -7   7       16.47       10.92     10.42 o 
   6  -7   7      170.00      153.56     17.69 o 
   7  -7   7       32.54       35.93     13.19 o 
  -6  -6   7        5.28       -7.32     15.33 o 
  -5  -6   7       10.68       28.48     14.73 o 
  -4  -6   7       15.55        2.21     10.39 o 
  -3  -6   7        3.08      -14.94      7.47 o 
  -2  -6   7      201.46      235.56     22.07 o 
  -1  -6   7     1322.08     1261.52     42.85 o 
   0  -6   7       49.59       60.42      6.92 o 
   1  -6   7      256.40      316.79     16.04 o 
   2  -6   7      455.83      445.82     15.22 o 
   3  -6   7       61.04       67.09      7.89 o 
   4  -6   7        0.76       -8.08      6.53 o 
   5  -6   7      172.02      173.54     15.98 o 
   6  -6   7        5.07        7.52      9.63 o 
   7  -6   7       46.89       53.61     12.75 o 
  -6  -5   7       48.43       46.75     17.35 o 
  -5  -5   7        5.54       10.54     20.25 o 
  -4  -5   7      123.37      116.32     14.23 o 
  -3  -5   7        8.24        9.99      8.42 o 
  -2  -5   7        4.12        5.91      8.51 o 
  -1  -5   7      289.17      303.86     14.19 o 
   0  -5   7      268.27      258.95     11.57 o 
   1  -5   7       46.27       41.52      7.56 o 
   2  -5   7      742.60      792.04     34.28 o 
   3  -5   7     1792.29     1857.32     43.35 o 
   4  -5   7      150.90      144.92     11.73 o 
   5  -5   7        8.54        2.48      5.10 o 
   6  -5   7      169.12      166.71     22.02 o 
   7  -5   7        0.10       10.96      8.84 o 
  -6  -4   7       39.53       22.24     15.17 o 
  -5  -4   7       26.23       36.43     11.64 o 
  -4  -4   7       47.45       26.40     10.09 o 
  -3  -4   7       72.82       59.73     10.09 o 
  -2  -4   7      868.72      850.51     20.57 o 
  -1  -4   7       85.12      102.89      6.39 o 
   0  -4   7      181.87      150.53      6.90 o 
   1  -4   7        2.19       -2.17      3.68 o 
   2  -4   7      120.26      137.28     21.14 o 
   3  -4   7      429.82      475.58     20.90 o 
   4  -4   7       40.36       19.66      9.44 o 
   5  -4   7        3.48        4.72      8.65 o 
   6  -4   7        5.24        1.97      9.83 o 
   7  -4   7      102.44      116.39     18.87 o 
  -7  -3   7       14.61       -8.53     15.38 o 
  -6  -3   7        0.64      -10.50     10.41 o 
  -5  -3   7       64.82       95.31     13.65 o 
  -4  -3   7      291.05      244.56     15.16 o 
  -3  -3   7       58.25       79.05      8.78 o 
  -2  -3   7      208.24      177.43      8.41 o 
  -1  -3   7      930.77     1020.36     18.45 o 
   0  -3   7       15.15       13.53      2.90 o 
   1  -3   7      259.82      173.49      5.98 o 
   2  -3   7     1408.65     1374.57     30.80 o 
   3  -3   7      664.90      621.64     31.46 o 
   7  -3   7       30.73       37.75     12.58 o 
  -7  -2   7        3.78       10.86     15.67 o 
  -6  -2   7       41.60       26.34     14.55 o 
  -5  -2   7        1.45       11.60     13.30 o 
  -4  -2   7      689.07      781.13     24.77 o 
  -3  -2   7     1358.24     1360.90     44.00 o 
  -2  -2   7       78.44       88.76      5.42 o 
  -1  -2   7      353.59      398.34     12.28 o 
   0  -2   7      734.24      669.31     13.21 o 
   1  -2   7     1359.72     1309.86     28.98 o 
   2  -2   7      242.61      274.09     16.51 o 
  -7  -1   7        1.21        6.95     12.28 o 
  -6  -1   7        1.67        2.29     10.15 o 
  -5  -1   7      392.82      398.50     22.20 o 
  -4  -1   7       55.21       58.93      8.47 o 
  -3  -1   7     1171.54     1233.25     31.59 o 
  -2  -1   7      200.81      201.68      7.32 o 
  -1  -1   7       41.88       53.39      3.88 o 
   0  -1   7       11.52        5.84      2.35 o 
   1  -1   7     2507.70     2446.30     57.87 o 
   2  -1   7     3709.36     3546.60    149.81 o 
  -7   0   7       12.05       20.82     12.23 o 
  -6   0   7      203.81      201.84     17.70 o 
  -5   0   7      249.53      226.23     16.85 o 
  -4   0   7      417.75      478.54     21.06 o 
  -3   0   7       79.66      125.91     15.49 o 
  -2   0   7      396.99      295.23      8.44 o 
  -1   0   7      491.64      564.98     13.01 o 
   0   0   7       22.16       23.66      3.08 o 
   1   0   7     3534.91     4050.05     81.62 o 
   7   0   7       19.48       10.45      8.01 o 
  -7   1   7       65.84       86.34     18.85 o 
  -6   1   7        0.05       -4.23     13.76 o 
  -5   1   7      104.53      133.93     13.82 o 
  -4   1   7      396.18      423.80     16.25 o 
  -3   1   7      628.97      742.75     34.29 o 
  -2   1   7      603.58      765.82     16.66 o 
  -1   1   7    11540.07    12137.08    200.06 o 
   0   1   7      592.77      499.20     11.43 o 
   1   1   7      138.67      126.58      5.38 o 
   2   1   7     1306.23     1468.97     64.09 o 
   3   1   7      613.11      616.13     21.82 o 
   4   1   7      264.31      257.17     12.37 o 
   5   1   7      165.79      162.80     11.68 o 
   6   1   7        0.18       -3.58      7.09 o 
   7   1   7       14.01       20.09     12.19 o 
  -7   2   7       61.78      109.64     52.69 o 
  -6   2   7        3.00       -1.44     12.22 o 
  -5   2   7      123.63      108.72     15.97 o 
  -4   2   7      169.42      167.94     13.38 o 
  -3   2   7       55.80       59.63      4.86 o 
  -2   2   7     9343.09    10521.39    174.85 o 
  -1   2   7      502.29      492.82     12.52 o 
   0   2   7       17.35       24.02      4.04 o 
   1   2   7       23.86       25.33      4.81 o 
   2   2   7       82.19       73.20      5.61 o 
   3   2   7       43.64       51.51     11.80 o 
   4   2   7     2806.37     2753.92    121.10 o 
   5   2   7        4.40       -6.29      9.83 o 
   6   2   7       59.70       75.10     17.30 o 
   7   2   7        3.17       15.73     14.55 o 
  -7   3   7       51.21       59.90     17.79 o 
  -6   3   7       69.50       94.35     17.08 o 
  -5   3   7       95.65      101.08     33.42 o 
  -4   3   7       36.98       48.33     13.45 o 
  -3   3   7       18.35       28.59      5.48 o 
  -2   3   7      420.19      523.64     13.75 o 
  -1   3   7        9.94       18.33      3.75 o 
   0   3   7      124.00      130.22      6.51 o 
   1   3   7      142.63      158.52      7.19 o 
   2   3   7       67.12       69.84      7.39 o 
   3   3   7       29.63       43.91      6.85 o 
   4   3   7       16.72       -3.98      6.36 o 
   5   3   7       94.42       60.63     12.78 o 
   6   3   7        0.22        0.40     10.15 o 
  -7   4   7       20.21       16.51     15.01 o 
  -6   4   7       20.02       22.64     13.74 o 
  -5   4   7        1.50       -5.89     10.98 o 
  -4   4   7      120.19      141.03     23.88 o 
  -3   4   7      572.74      576.68     21.66 o 
  -2   4   7       73.49       52.61      8.38 o 
  -1   4   7      282.95      301.33     13.56 o 
   0   4   7      284.16      341.01     16.82 o 
   1   4   7      309.77      316.87     14.02 o 
   2   4   7       65.24       55.74      7.86 o 
   3   4   7      616.66      548.77     21.21 o 
   4   4   7       11.86       14.24     16.71 o 
   5   4   7      104.64      116.87     15.78 o 
   6   4   7        7.74       -1.16     11.79 o 
  -7   5   7        2.86       15.31     15.43 o 
  -6   5   7        4.35       -1.81     12.37 o 
  -5   5   7        4.28       20.59     12.50 o 
  -4   5   7      123.68      125.90     17.49 o 
  -3   5   7        0.39        7.66      6.91 o 
  -2   5   7      515.10      496.24     21.08 o 
  -1   5   7       83.66       65.50     11.75 o 
   0   5   7       10.08        3.77      7.38 o 
   1   5   7       11.07       15.51      5.50 o 
   2   5   7        0.21        6.57      6.45 o 
   3   5   7        0.13        1.10      9.24 o 
   4   5   7      101.67      124.75     45.22 o 
   5   5   7        1.85        1.31     11.21 o 
   6   5   7        0.28        2.51     15.53 o 
  -7   6   7       58.27       23.53     30.87 o 
  -6   6   7        9.45       16.77     14.36 o 
  -5   6   7        0.03      -18.47     11.54 o 
  -4   6   7       25.70       49.57      8.85 o 
  -3   6   7        0.38        1.58      5.75 o 
  -2   6   7      475.41      489.28     18.50 o 
  -1   6   7      373.85      359.25     24.50 o 
   0   6   7        3.79        2.66      5.38 o 
   1   6   7      102.62      109.55     10.92 o 
   2   6   7        3.63        0.57      8.86 o 
   3   6   7        1.25        9.55     10.38 o 
   4   6   7        5.73       -6.65     10.76 o 
   5   6   7       11.59       -2.05     12.91 o 
  -7   7   7        5.68       24.28     17.46 o 
  -6   7   7       38.28       17.13     15.84 o 
  -5   7   7       21.13        8.57     13.71 o 
  -4   7   7       87.64       92.31     12.03 o 
  -3   7   7       34.84       79.25     12.77 o 
  -2   7   7        8.11        0.73      6.01 o 
  -1   7   7       10.16       17.24      6.72 o 
   0   7   7       65.12       45.10     13.28 o 
   1   7   7        1.56        7.18      7.31 o 
   2   7   7       14.03       23.96     10.96 o 
   3   7   7       33.24       31.21     21.23 o 
   4   7   7        1.74        8.65     15.73 o 
   5   7   7       15.40        3.54     18.48 o 
  -7   8   7        0.79       14.51     16.93 o 
  -6   8   7       34.04       56.94     19.01 o 
  -5   8   7      149.27      133.55     21.69 o 
  -4   8   7        0.21        9.40     13.59 o 
  -3   8   7       51.52       48.39     14.36 o 
  -2   8   7      114.39      154.96     17.60 o 
  -1   8   7       82.65       71.70     11.77 o 
   0   8   7       11.42        8.65     10.00 o 
   1   8   7      106.37      142.73     24.38 o 
   2   8   7        0.41        4.33     13.76 o 
   3   8   7        3.41       -7.47     13.37 o 
   4   8   7        0.46        5.50     18.09 o 
  -6   9   7        5.92        9.65     17.13 o 
  -5   9   7       24.63       58.40     18.57 o 
  -4   9   7       33.42       45.68     11.75 o 
  -3   9   7        0.05        9.24     11.41 o 
  -2   9   7      110.97      129.27     18.70 o 
  -1   9   7        0.17        5.81     10.54 o 
   0   9   7        1.39       -5.37     10.01 o 
   1   9   7       47.18       51.90     19.66 o 
   2   9   7       36.25       33.42     18.87 o 
   3   9   7        0.33        4.33     15.33 o 
  -6  10   7       12.44       19.66     25.56 o 
  -5  10   7       11.60       11.80     25.16 o 
  -4  10   7        8.68       17.30     22.81 o 
  -3  10   7       58.91       57.38     15.55 o 
  -2  10   7       18.48       22.81     14.94 o 
  -1  10   7        1.38       29.34     12.35 o 
   0  10   7        1.79       -3.93     12.98 o 
   1  10   7        0.88       -5.11     14.15 o 
   2  10   7       15.84       11.40     17.30 o 
   3  10   7        6.57        3.54     20.05 o 
  -5  11   7       25.53       76.67     32.64 o 
  -3  11   7        4.21       13.76     23.98 o 
  -2  11   7       59.41       65.77     23.20 o 
  -1  11   7        3.53        7.13     11.18 o 
   0  11   7        0.62       11.01     15.33 o 
   1  11   7        8.03       20.84     19.27 o 
   2  11   7        0.81        2.36     18.48 o 
  -4  12   7       62.30      132.11     38.14 o 
  -3  12   7        6.59       56.23     27.52 o 
  -2  12   7        5.11        5.17     13.24 o 
  -1  12   7        0.08       -0.79     14.55 o 
   0  12   7        0.01       -9.04     14.94 o 
   0 -13   8       14.34       25.56     18.87 o 
   1 -13   8       33.53       31.85     25.16 o 
   2 -13   8        0.26        8.65     22.81 o 
   3 -13   8        7.82        3.15     23.98 o 
   4 -13   8        3.25       -5.50     25.56 o 
  -2 -12   8       32.62       10.22     20.45 o 
  -1 -12   8        1.18       13.76     17.69 o 
   0 -12   8       29.85       26.42     13.15 o 
   1 -12   8       15.92        8.85     12.22 o 
   2 -12   8       25.98        0.79     22.02 o 
   3 -12   8        1.39       -2.36     21.63 o 
   4 -12   8        0.70       46.40     27.13 o 
   5 -12   8        1.14        4.23     16.18 o 
  -3 -11   8        0.15      -17.69     19.66 o 
  -2 -11   8        0.11        6.29     18.09 o 
  -1 -11   8       25.24       34.60     18.09 o 
   0 -11   8       40.03       56.43     18.48 o 
   1 -11   8        0.92      -12.84      9.40 o 
   2 -11   8       30.27       31.79     15.33 o 
   3 -11   8        0.10      -14.15     18.09 o 
   4 -11   8        0.12       -0.25     14.17 o 
   5 -11   8        0.65        1.88     12.20 o 
   6 -11   8        9.92       19.41     16.40 o 
  -3 -10   8        0.80       14.94     20.05 o 
  -2 -10   8        4.24       33.81     20.05 o 
  -1 -10   8        5.02       26.69     12.18 o 
   0 -10   8       39.22       38.35     14.11 o 
   1 -10   8      137.85      114.13     17.89 o 
   2 -10   8       47.20       36.93      9.87 o 
   3 -10   8        4.66        0.87     12.87 o 
   4 -10   8        6.88        8.99     10.55 o 
   5 -10   8        0.72       -1.09     10.21 o 
   6 -10   8        6.04       14.12     14.17 o 
  -4  -9   8       11.47        2.75     19.27 o 
  -3  -9   8        0.03        2.75     17.69 o 
  -2  -9   8        1.55       -9.44     14.94 o 
  -1  -9   8        3.26       12.25     11.34 o 
   0  -9   8       52.88       62.68     13.79 o 
   1  -9   8      245.43      257.75     18.98 o 
   2  -9   8        2.58        6.15      7.15 o 
   3  -9   8        3.48       11.40     11.96 o 
   4  -9   8        5.42        7.46     11.40 o 
   5  -9   8        0.33       15.86     12.31 o 
   6  -9   8        0.40       10.00     12.71 o 
   7  -9   8       13.65       15.43     14.33 o 
  -5  -8   8        0.13      -18.87     21.23 o 
  -4  -8   8       10.49       44.82     23.20 o 
  -3  -8   8        9.24      -14.94     15.73 o 
  -2  -8   8       17.97       16.21     19.86 o 
  -1  -8   8       39.84       22.21     17.50 o 
   0  -8   8      262.26      246.49     21.29 o 
   1  -8   8       49.65       54.62     13.22 o 
   2  -8   8      577.00      489.20     21.25 o 
   3  -8   8        1.93        1.41      8.97 o 
   4  -8   8       15.05       20.17      9.55 o 
   5  -8   8        1.05        2.66     10.42 o 
   6  -8   8       17.56       12.77     12.03 o 
   7  -8   8        1.94       23.59     14.94 o 
  -5  -7   8        5.98      -24.77     20.45 o 
  -4  -7   8       21.71       16.51     18.87 o 
  -3  -7   8       36.58       45.61     19.27 o 
  -2  -7   8      201.76      204.58     16.82 o 
  -1  -7   8      272.99      259.00     15.87 o 
   0  -7   8        9.37       25.92      8.46 o 
   1  -7   8      162.06      187.25     12.28 o 
   2  -7   8       33.66       52.72      7.86 o 
   3  -7   8      529.47      555.51     23.02 o 
   4  -7   8        0.02        6.94      7.82 o 
   5  -7   8       30.30       18.68     10.84 o 
   6  -7   8       18.53        9.40     11.40 o 
   7  -7   8       13.42        5.89     11.36 o 
  -6  -6   8        8.96       15.52     15.82 o 
  -5  -6   8        8.02       23.56     14.43 o 
  -4  -6   8       50.80       53.41     14.45 o 
  -3  -6   8       32.92       35.33     13.52 o 
  -2  -6   8      295.13      320.47     16.83 o 
  -1  -6   8      217.35      205.71     13.51 o 
   0  -6   8      193.37      197.47     11.00 o 
   1  -6   8        4.17       12.22      5.18 o 
   2  -6   8      407.88      407.21     20.15 o 
   3  -6   8      534.84      529.78     18.14 o 
   4  -6   8     1439.70     1383.07     40.27 o 
   5  -6   8        8.44       11.25      8.29 o 
   6  -6   8       20.94        6.74      9.01 o 
   7  -6   8        2.01        2.11      9.59 o 
  -6  -5   8        0.28       -4.86     14.61 o 
  -5  -5   8        0.00      -10.22     11.96 o 
  -4  -5   8        0.41        6.59      9.58 o 
  -3  -5   8      112.81      120.41      9.65 o 
  -2  -5   8      145.46      140.51     10.76 o 
  -1  -5   8      181.64      181.27     10.93 o 
   0  -5   8      572.64      541.33     16.11 o 
   1  -5   8       48.82       41.35      5.18 o 
   2  -5   8      242.65      246.17     13.64 o 
   3  -5   8       28.02       16.50      5.45 o 
   4  -5   8        0.66        7.00      4.64 o 
   5  -5   8      284.17      313.28     12.95 o 
   6  -5   8        1.29        2.36     11.40 o 
   7  -5   8        1.23       10.22     12.58 o 
  -6  -4   8        0.05       -2.25     13.27 o 
  -5  -4   8       13.34       22.79     11.03 o 
  -4  -4   8        3.90        6.46      9.14 o 
  -3  -4   8      226.77      253.07     16.90 o 
  -2  -4   8      853.55      680.64     19.08 o 
  -1  -4   8      406.36      425.58     12.60 o 
   0  -4   8      417.84      481.34     12.83 o 
   1  -4   8     1163.43     1163.39     22.97 o 
   2  -4   8      243.77      219.10     10.48 o 
   3  -4   8     1718.71     1676.86     42.67 o 
   4  -4   8       79.76       90.83     13.37 o 
   5  -4   8      199.89      185.59     18.48 o 
   6  -4   8       52.88       53.87     12.19 o 
   7  -4   8        3.78        0.00     11.01 o 
  -7  -3   8       15.94        6.39     16.25 o 
  -6  -3   8        2.19       -3.33     10.78 o 
  -5  -3   8       40.21       33.18     23.50 o 
  -4  -3   8        3.90       14.65      9.37 o 
  -3  -3   8        0.00        8.44      6.38 o 
  -2  -3   8      651.75      681.85     18.59 o 
  -1  -3   8       28.64       31.16      4.24 o 
   0  -3   8      994.87     1016.51     19.25 o 
   1  -3   8       70.16       72.21      4.17 o 
   2  -3   8        0.04        0.87      2.95 o 
   3  -3   8      218.69      169.86     14.94 o 
  -7  -2   8        1.52       16.55     28.11 o 
  -6  -2   8      128.59      175.95     23.49 o 
  -5  -2   8        0.05       -3.34     14.50 o 
  -4  -2   8      121.93      143.44     12.10 o 
  -3  -2   8     2134.59     2129.77     75.48 o 
  -2  -2   8      129.31      121.11      7.02 o 
  -1  -2   8      114.00      112.38      5.97 o 
   0  -2   8     1429.48     1378.41     22.53 o 
   1  -2   8      638.11      555.25     14.52 o 
   2  -2   8     2258.59     2834.53    118.35 o 
  -7  -1   8        1.83      -10.09     14.74 o 
  -6  -1   8       34.40       32.61     11.93 o 
  -5  -1   8      197.16      221.82     17.63 o 
  -4  -1   8        0.07       -7.66      6.56 o 
  -3  -1   8      144.63      139.93     10.36 o 
  -2  -1   8      245.45      253.65     11.49 o 
  -1  -1   8        1.56       -4.60      2.30 o 
   0  -1   8      448.88      449.42     14.19 o 
   1  -1   8      331.23      447.09     11.31 o 
  -7   0   8       90.43       81.63     15.54 o 
  -6   0   8       13.38       18.99     10.76 o 
  -5   0   8       77.05       88.19     12.78 o 
  -4   0   8      373.38      357.57     16.35 o 
  -3   0   8       50.42       48.14      8.17 o 
  -2   0   8     2015.55     2450.87     41.07 o 
  -1   0   8     3775.45     3482.07     60.33 o 
   0   0   8      182.03      161.05      5.57 o 
   1   0   8     3476.01     3097.73     63.44 o 
   2   0   8      356.50      462.00     22.41 o 
   7   0   8       27.38       18.48     12.19 o 
  -7   1   8        2.20      -11.56     14.22 o 
  -6   1   8       47.46       38.14     15.01 o 
  -5   1   8      267.59      282.19     23.31 o 
  -4   1   8       28.60       25.10      8.27 o 
  -3   1   8       47.10       41.69      8.69 o 
  -2   1   8       30.52       27.53      4.20 o 
  -1   1   8      324.21      345.41     10.31 o 
   0   1   8     2337.26     2368.43     41.64 o 
   1   1   8       84.54       77.73      5.85 o 
   2   1   8       75.85       68.42     11.01 o 
   3   1   8      142.66      107.73     11.80 o 
   4   1   8      105.86       82.38      8.06 o 
   5   1   8        0.07        0.53      5.97 o 
   6   1   8       39.06       32.73      8.33 o 
   7   1   8        0.15       12.58     11.80 o 
  -7   2   8        0.52        4.01     20.05 o 
  -6   2   8       78.32       90.64     17.38 o 
  -5   2   8        8.58       16.77     12.75 o 
  -4   2   8        0.66       -5.91      7.20 o 
  -3   2   8      599.05      550.97     17.36 o 
  -2   2   8     1358.37     1521.78     32.83 o 
  -1   2   8      167.71      175.10      7.89 o 
   0   2   8       34.10       21.74      4.73 o 
   1   2   8       11.09        4.99      5.81 o 
   2   2   8        9.28       19.20      4.46 o 
   3   2   8      117.08      112.06     15.33 o 
   4   2   8     1296.37     1149.30     57.80 o 
   5   2   8        3.22       -5.90     10.22 o 
   6   2   8        6.62      -10.62     11.40 o 
   7   2   8        0.14        6.29     14.15 o 
  -7   3   8       10.83       33.15     16.34 o 
  -6   3   8        6.96        5.57     12.65 o 
  -5   3   8        7.23       26.21     12.75 o 
  -4   3   8      408.92      429.00     20.78 o 
  -3   3   8        0.58       -4.90      5.85 o 
  -2   3   8      759.89      884.55     22.13 o 
  -1   3   8       68.01       98.38      6.66 o 
   0   3   8       57.53       61.33      5.16 o 
   1   3   8      104.69      104.70      8.61 o 
   2   3   8      248.43      249.03     21.35 o 
   3   3   8      215.62      250.43     21.68 o 
   4   3   8       53.38       56.35      9.73 o 
   5   3   8       22.08        4.50      9.16 o 
   6   3   8        0.54       -7.47     10.01 o 
  -7   4   8       26.16       25.76     16.38 o 
  -6   4   8      158.07      142.83     20.83 o 
  -5   4   8       40.07       57.46     20.05 o 
  -4   4   8      819.67      823.85     38.19 o 
  -3   4   8      599.27      613.71     26.52 o 
  -2   4   8      174.22      145.53     13.41 o 
  -1   4   8      123.19      102.59     17.76 o 
   0   4   8       73.74       90.16      7.33 o 
   1   4   8       50.65       47.37      5.70 o 
   2   4   8      163.50      179.21     22.87 o 
   3   4   8      854.66      939.59     30.74 o 
   4   4   8       21.58       30.06      9.62 o 
   5   4   8        0.17       -9.17      9.34 o 
   6   4   8        9.25        1.29     24.18 o 
  -7   5   8        2.23      -13.21     14.39 o 
  -6   5   8       23.30       16.98     14.22 o 
  -5   5   8      289.65      256.70     24.87 o 
  -4   5   8       86.13       78.79     13.57 o 
  -3   5   8     1611.63     1602.92     47.64 o 
  -2   5   8      210.23      201.37     14.62 o 
  -1   5   8        9.86       -2.28      4.50 o 
   0   5   8       10.95        6.64      5.29 o 
   1   5   8      201.12      186.00     12.08 o 
   2   5   8        9.65       23.54      8.82 o 
   3   5   8      321.42      300.40     24.38 o 
   4   5   8       29.35       18.71     10.39 o 
   5   5   8        8.85       23.40     14.15 o 
   6   5   8        0.30        0.97     14.15 o 
  -7   6   8       17.52       41.73     17.89 o 
  -6   6   8        0.71       16.32     15.01 o 
  -5   6   8       20.28        1.31     12.43 o 
  -4   6   8      557.71      608.75     62.91 o 
  -3   6   8       83.56       52.09      9.13 o 
  -2   6   8      369.60      366.37     16.37 o 
  -1   6   8       38.97       22.00     11.63 o 
   0   6   8        1.19        6.54      6.24 o 
   1   6   8       28.11       46.24     10.44 o 
   2   6   8      236.40      230.20     20.12 o 
   3   6   8        3.46        6.66     16.91 o 
   4   6   8       56.45       54.64     14.03 o 
   5   6   8       93.75       79.92     17.10 o 
  -7   7   8       16.80       27.95     28.51 o 
  -6   7   8        7.49       21.68     15.50 o 
  -5   7   8       14.00       10.77     13.83 o 
  -4   7   8      327.53      281.68     19.14 o 
  -3   7   8     2685.25     2713.41     63.95 o 
  -2   7   8       22.02       16.86      7.14 o 
  -1   7   8      348.01      336.19     18.11 o 
   0   7   8        0.43       -6.54      6.07 o 
   1   7   8        7.89        9.10      7.52 o 
   2   7   8      113.48      117.44     42.46 o 
   3   7   8       48.59       60.56     14.64 o 
   4   7   8        3.13        2.75     14.94 o 
   5   7   8        0.21      -11.40     17.30 o 
  -7   8   8        6.55       28.43     25.16 o 
  -6   8   8        6.23        7.20     15.84 o 
  -5   8   8        2.98      -16.05     12.99 o 
  -4   8   8        3.90      -15.82     12.91 o 
  -3   8   8      109.43       83.53     13.10 o 
  -2   8   8      479.60      478.79     21.80 o 
  -1   8   8       16.59       18.32     26.74 o 
   0   8   8      223.44      222.67     29.88 o 
   1   8   8        2.58       13.76     13.37 o 
   2   8   8        7.40      -11.80     11.01 o 
   3   8   8        8.31        8.65     14.55 o 
   4   8   8       59.03       60.94     22.02 o 
  -6   9   8        0.00       17.46     17.79 o 
  -5   9   8        0.02       27.69     16.65 o 
  -4   9   8        1.71       28.31     22.41 o 
  -3   9   8        6.64        8.98     11.52 o 
  -2   9   8       55.04       46.11     35.39 o 
  -1   9   8      144.34      150.10     42.27 o 
   0   9   8        7.96      -14.69      8.80 o 
   1   9   8        6.32       -5.50     12.19 o 
   2   9   8        5.17       12.19     17.30 o 
   3   9   8        0.01       26.34     18.87 o 
  -6  10   8        0.50       44.43     28.70 o 
  -5  10   8        2.19       38.53     26.34 o 
  -4  10   8        0.92       37.35     26.74 o 
  -3  10   8       47.30       79.37     17.07 o 
  -2  10   8        4.52       -2.71     10.62 o 
  -1  10   8       69.72       83.31     35.98 o 
   0  10   8       37.75       33.03     17.30 o 
   1  10   8        2.39      -10.62     14.15 o 
   2  10   8        0.62        7.86     17.30 o 
   3  10   8        2.44        3.54     18.87 o 
  -5  11   8        6.03       10.62     25.56 o 
  -4  11   8        0.50        7.47     24.38 o 
  -3  11   8        0.55       24.77     25.56 o 
  -2  11   8       26.32       21.40     12.86 o 
  -1  11   8        0.79      -18.92      9.46 o 
   0  11   8       18.18       23.59     18.09 o 
   1  11   8        6.29        1.18     17.30 o 
   2  11   8        1.07       -3.54     18.48 o 
  -4  12   8       12.69       -7.08     24.77 o 
  -3  12   8        2.20       22.81     25.56 o 
  -2  12   8       11.32        9.44     15.21 o 
  -1  12   8        8.56       13.37     16.91 o 
   0  12   8        0.87       -4.33     15.33 o 
   0 -13   9        1.12       -5.90     15.73 o 
   1 -13   9        9.52       29.10     24.77 o 
   2 -13   9        1.84       35.78     26.74 o 
   3 -13   9       16.68       56.62     29.88 o 
   4 -13   9        0.07       32.24     28.31 o 
  -2 -12   9       25.61        7.86     20.84 o 
  -1 -12   9        1.32       -7.47     14.55 o 
   0 -12   9        4.05        6.70     11.84 o 
   1 -12   9        9.09       32.17     17.89 o 
   2 -12   9        2.17      -10.62     21.23 o 
   3 -12   9       39.28       38.93     25.56 o 
   4 -12   9       33.94       60.94     26.74 o 
   5 -12   9        2.10        1.94     21.82 o 
  -3 -11   9        0.19      -13.37     19.66 o 
  -2 -11   9        2.00      -18.48     15.73 o 
  -1 -11   9       17.36       20.84     17.69 o 
   0 -11   9        6.56       21.70     11.78 o 
   1 -11   9       28.51       31.21     11.53 o 
   2 -11   9        1.29      -28.70     16.12 o 
   3 -11   9       11.10       48.63     17.89 o 
   4 -11   9       20.34       27.94     15.84 o 
   5 -11   9       20.84       38.00     14.06 o 
   6 -11   9        1.19       -0.82     14.92 o 
  -2 -10   9        3.81        9.44     16.91 o 
  -1 -10   9       32.55       34.27     13.20 o 
   0 -10   9      166.41      198.10     22.55 o 
   1 -10   9        0.35       -1.69      8.39 o 
   2 -10   9       22.57       35.72      9.97 o 
   3 -10   9       18.21        2.70     32.05 o 
   4 -10   9        1.03       -4.55      9.98 o 
   5 -10   9       37.75       30.42     13.66 o 
   6 -10   9       20.76       24.37     15.97 o 
  -4  -9   9        0.50      -22.81     18.87 o 
  -3  -9   9        3.26        3.15     16.51 o 
  -2  -9   9       44.09       50.33     20.05 o 
  -1  -9   9        2.28        3.93     11.01 o 
   0  -9   9       13.00       23.73     12.39 o 
   1  -9   9       73.24       82.32     12.48 o 
   2  -9   9       15.65       13.55      7.98 o 
   3  -9   9       38.87       48.73     14.35 o 
   4  -9   9       80.23       77.92     13.20 o 
   5  -9   9        6.36       -8.48     10.80 o 
   6  -9   9        9.55       27.44     13.59 o 
   7  -9   9        4.54       13.19     14.59 o 
  -5  -8   9        1.27       -7.47     20.45 o 
  -4  -8   9        5.21       14.94     19.27 o 
  -3  -8   9        6.78       15.73     18.09 o 
  -2  -8   9       86.45       73.73     16.71 o 
  -1  -8   9     1034.86     1214.96     49.76 o 
   0  -8   9       79.84       58.36     10.99 o 
   1  -8   9       10.54       21.21      6.97 o 
   2  -8   9       36.76       60.94      9.73 o 
   3  -8   9       23.77       37.76     12.75 o 
   4  -8   9      187.72      196.18     17.42 o 
   5  -8   9      153.37      133.45     17.92 o 
   6  -8   9       16.34       29.15     13.06 o 
   7  -8   9        0.80        1.29     12.63 o 
  -5  -7   9        1.68       -5.90     20.05 o 
  -4  -7   9        0.07      -13.76     17.30 o 
  -3  -7   9        4.98       20.84     17.30 o 
  -2  -7   9       14.99       23.71     10.96 o 
  -1  -7   9        0.13        2.16      7.43 o 
   0  -7   9      891.33      997.99     30.07 o 
   1  -7   9       30.46       41.85      7.24 o 
   2  -7   9       30.39       38.11      9.27 o 
   3  -7   9      373.90      375.34     29.34 o 
   4  -7   9       94.71      125.67     13.43 o 
   5  -7   9       17.36       28.37     11.24 o 
   6  -7   9      137.87      153.99     48.56 o 
   7  -7   9        5.69        1.85     11.54 o 
  -6  -6   9        7.90       18.96     16.50 o 
  -5  -6   9        5.86       13.91     13.83 o 
  -4  -6   9        0.46       -8.19     11.11 o 
  -3  -6   9       26.20       44.06     14.93 o 
  -2  -6   9       99.64      136.06     11.76 o 
  -1  -6   9        1.27        0.70      6.17 o 
   0  -6   9      264.56      280.22     13.31 o 
   1  -6   9      381.85      434.97     16.22 o 
   2  -6   9      512.00      581.34     36.10 o 
   3  -6   9       72.63       68.60      8.30 o 
   4  -6   9       59.82       40.27      9.14 o 
   5  -6   9       31.85       13.24      9.44 o 
   6  -6   9       31.75       20.84     12.58 o 
   7  -6   9       65.46      100.37     14.39 o 
  -6  -5   9        5.28        2.49     15.71 o 
  -5  -5   9        1.83       -5.50     12.79 o 
  -4  -5   9       18.25       14.22      9.75 o 
  -3  -5   9       49.68       36.20      6.49 o 
  -2  -5   9       29.44       37.77      6.88 o 
  -1  -5   9      201.80      259.08     12.34 o 
   0  -5   9        8.90        4.60      4.44 o 
   1  -5   9      246.87      282.38     12.93 o 
   2  -5   9      899.66      820.05     26.27 o 
   3  -5   9       24.05       35.41      6.00 o 
   4  -5   9        0.55       -6.95      4.12 o 
   5  -5   9       19.78       21.65      7.47 o 
   6  -5   9       16.88       12.98     11.01 o 
   7  -5   9       23.30        8.26     12.58 o 
  -6  -4   9       21.84       20.05     22.41 o 
  -5  -4   9       12.44       10.24     10.82 o 
  -4  -4   9      154.54      206.45     26.05 o 
  -3  -4   9       33.78       38.51      6.59 o 
  -2  -4   9       97.30      118.09      8.70 o 
  -1  -4   9      341.32      378.11     14.27 o 
   0  -4   9       31.17       50.10      5.17 o 
   1  -4   9       89.10       61.92      6.71 o 
   2  -4   9       30.90       26.62      5.30 o 
   3  -4   9     2326.33     2220.59     55.24 o 
   4  -4   9       43.16       30.67     10.22 o 
   5  -4   9        6.62        6.68      9.04 o 
   6  -4   9        0.05      -13.37      8.26 o 
   7  -4   9        6.84       -5.11     10.22 o 
  -7  -3   9       17.11       16.88     17.13 o 
  -6  -3   9        2.39        4.98     13.98 o 
  -5  -3   9      191.81      192.86     17.92 o 
  -4  -3   9       37.25       55.20     11.72 o 
  -3  -3   9      129.85      105.00      9.48 o 
  -2  -3   9      163.24      182.38      9.15 o 
  -1  -3   9      223.12      222.22      9.33 o 
   0  -3   9        7.57        5.00      3.03 o 
   1  -3   9      337.52      287.98      8.26 o 
   2  -3   9        9.22        7.02      4.52 o 
   3  -3   9      153.13      165.53     14.94 o 
   4  -3   9       24.41       19.66      6.68 o 
  -7  -2   9        1.27        1.82     28.11 o 
  -6  -2   9        2.18       -2.66     10.33 o 
  -5  -2   9       35.04       31.81     11.26 o 
  -4  -2   9      665.57      696.43     27.44 o 
  -3  -2   9       33.41       33.18      5.31 o 
  -2  -2   9      383.87      368.91     11.49 o 
  -1  -2   9      522.39      442.48     11.09 o 
   0  -2   9      117.91       91.02      4.69 o 
   1  -2   9        4.41       15.50      3.47 o 
   2  -2   9    11782.67    11061.70    446.67 o 
  -7  -1   9        3.24       -0.69     15.40 o 
  -6  -1   9        0.11        7.26     10.86 o 
  -5  -1   9      287.75      266.45     19.99 o 
  -4  -1   9      239.87      240.97     14.88 o 
  -3  -1   9     2252.53     2472.97     62.14 o 
  -2  -1   9      942.22      839.05     18.94 o 
  -1  -1   9     1144.33     1048.08     19.86 o 
   0  -1   9      152.00      124.14      5.43 o 
   1  -1   9     5391.16     5769.25    104.59 o 
   2  -1   9      180.93      239.06     14.94 o 
  -7   0   9       60.66       90.37     19.97 o 
  -6   0   9        4.16        4.45     11.93 o 
  -5   0   9       13.50       38.69     12.57 o 
  -4   0   9      844.84      810.50     28.26 o 
  -3   0   9      278.25      245.00     13.15 o 
  -2   0   9     5059.69     6239.44    106.39 o 
  -1   0   9     9494.76     9732.70    161.72 o 
   0   0   9        7.80        5.34      3.23 o 
   1   0   9     2296.46     2421.45     50.95 o 
   2   0   9     2005.67     2008.82     84.93 o 
  -7   1   9       68.42       82.09     26.93 o 
  -6   1   9       35.17       47.06     15.69 o 
  -5   1   9      307.81      285.13     24.19 o 
  -4   1   9      386.62      390.71     26.81 o 
  -3   1   9        3.26        9.83      4.85 o 
  -2   1   9      146.33      191.40      8.79 o 
  -1   1   9     1054.97     1010.65     21.78 o 
   0   1   9      160.30      130.88      5.58 o 
   1   1   9      180.10      207.11     18.70 o 
   2   1   9      313.01      354.66     22.81 o 
   3   1   9       57.33       48.76      9.83 o 
   4   1   9        8.57        2.36      8.65 o 
   5   1   9      225.01      210.75     18.87 o 
   6   1   9        5.46       20.45     11.01 o 
   7   1   9        3.09       -3.93     11.01 o 
  -7   2   9        0.64        7.18     14.87 o 
  -6   2   9        0.94        7.21     13.89 o 
  -5   2   9       28.81       11.01     12.79 o 
  -4   2   9       49.02       41.27      9.35 o 
  -3   2   9        7.29        5.64      4.87 o 
  -2   2   9     1302.26     1531.41     33.35 o 
  -1   2   9      777.57      746.52     18.16 o 
   0   2   9       36.66       36.98      4.34 o 
   1   2   9      478.55      588.50     19.25 o 
   2   2   9       58.22       43.13      5.60 o 
   3   2   9     1444.95     1567.27     73.53 o 
   4   2   9        1.67       10.62     10.62 o 
   5   2   9       55.69       53.87     14.15 o 
   6   2   9       13.69       16.12     12.98 o 
   7   2   9        3.31        3.15     14.15 o 
  -7   3   9       17.68       15.96     18.09 o 
  -6   3   9        5.12       -8.31     13.06 o 
  -5   3   9      176.77      219.74     44.63 o 
  -4   3   9      372.75      340.08     17.60 o 
  -3   3   9        0.48        0.74     11.57 o 
  -2   3   9     1118.75     1130.43     30.25 o 
  -1   3   9     1032.49     1077.37     28.12 o 
   0   3   9       80.25       94.62      7.04 o 
   1   3   9        3.04        7.57      6.51 o 
   2   3   9       25.93       18.88      6.76 o 
   3   3   9        0.46        3.81      6.47 o 
   4   3   9      331.75      332.35     18.98 o 
   5   3   9       64.78       89.55     12.43 o 
   6   3   9       11.58       -7.52     12.19 o 
  -7   4   9       89.93       48.92     18.19 o 
  -6   4   9        0.59       -0.06     13.27 o 
  -5   4   9      144.68      124.44     18.90 o 
  -4   4   9       55.68       78.33     15.54 o 
  -3   4   9      249.50      239.62     19.78 o 
  -2   4   9       96.99       98.27     12.42 o 
  -1   4   9      211.87      210.82     14.12 o 
   0   4   9       93.50       91.70      8.26 o 
   1   4   9       20.28       13.18      3.76 o 
   2   4   9      136.47      146.49     13.58 o 
   3   4   9      156.95      159.46     13.11 o 
   4   4   9       24.20       33.97     10.47 o 
   5   4   9      107.92      118.70     15.49 o 
   6   4   9        0.29        5.96     11.08 o 
  -7   5   9        0.00        1.97     15.56 o 
  -6   5   9       49.27       49.54     17.10 o 
  -5   5   9       30.67       23.04     14.70 o 
  -4   5   9       39.15       21.27     19.56 o 
  -3   5   9      320.29      379.65     21.28 o 
  -2   5   9       92.97      106.93     11.71 o 
  -1   5   9       27.17       16.39      5.80 o 
   0   5   9      159.71      145.81     10.57 o 
   1   5   9       74.21       68.09     11.12 o 
   2   5   9        1.22        0.51      6.50 o 
   3   5   9        0.14       -1.45      8.58 o 
   4   5   9        9.47       -3.48      9.96 o 
   5   5   9        7.09        2.91     11.08 o 
  -7   6   9       30.84       26.44     18.47 o 
  -6   6   9        1.22       20.13     15.82 o 
  -5   6   9       42.25       63.13     16.65 o 
  -4   6   9       14.75       11.41      8.69 o 
  -3   6   9      371.48      313.19     21.83 o 
  -2   6   9        3.84       -1.27     11.93 o 
  -1   6   9       38.60       42.55      8.01 o 
   0   6   9        3.45        8.83      8.63 o 
   1   6   9       48.53       41.57      8.66 o 
   2   6   9       19.83       22.81     10.58 o 
   3   6   9       50.99       23.81     11.90 o 
   4   6   9       50.77       66.51     21.23 o 
   5   6   9        2.78        4.30     13.04 o 
  -7   7   9        6.45       21.25     18.41 o 
  -6   7   9       18.06       24.66     16.62 o 
  -5   7   9        0.04        2.20     13.76 o 
  -4   7   9       22.56       41.20     10.61 o 
  -3   7   9      201.89      225.26     14.06 o 
  -2   7   9       32.42       34.92      8.04 o 
  -1   7   9      123.41      126.28     12.28 o 
   0   7   9       27.78       25.77      9.22 o 
   1   7   9       28.41       26.43      8.75 o 
   2   7   9      142.10      158.95     19.18 o 
   3   7   9        0.27       -5.90     12.19 o 
   4   7   9        3.64        4.72     15.33 o 
   5   7   9        0.03        0.39     18.09 o 
  -7   8   9        1.56        6.26     21.04 o 
  -6   8   9       24.15       41.92     19.04 o 
  -5   8   9       93.47      129.38     22.00 o 
  -4   8   9       17.07       -6.57     13.69 o 
  -3   8   9       83.80       77.37     13.59 o 
  -2   8   9        7.27       27.30      8.32 o 
  -1   8   9        2.44      -12.86      8.06 o 
   0   8   9       76.58       81.52     15.00 o 
   1   8   9      115.12       99.48     22.41 o 
   2   8   9        0.81       10.22     14.55 o 
   3   8   9        0.77       -3.15     14.94 o 
   4   8   9        0.12       -0.39     17.69 o 
  -6   9   9        1.31       -1.18     25.56 o 
  -5   9   9       39.91       34.99     25.16 o 
  -4   9   9       72.92      102.62     29.88 o 
  -3   9   9        6.71       -3.98     10.58 o 
  -2   9   9      110.24       78.20     14.26 o 
  -1   9   9        6.53      -10.71     10.03 o 
   0   9   9       12.01       16.86     12.09 o 
   1   9   9       48.36       51.51     19.27 o 
   2   9   9        1.01       -5.50     14.15 o 
   3   9   9        2.30        7.47     16.91 o 
  -6  10   9        2.39      -23.98     24.77 o 
  -5  10   9        0.00       -2.36     24.77 o 
  -4  10   9       17.63       -6.29     22.81 o 
  -3  10   9        3.85       -2.36     12.29 o 
  -2  10   9        0.10        3.20      8.41 o 
  -1  10   9        4.95        6.96     15.73 o 
   0  10   9       43.81       64.48     20.05 o 
   1  10   9        0.10      -15.33     14.15 o 
   2  10   9       11.15       11.80     18.09 o 
  -5  11   9       10.48       43.25     30.67 o 
  -4  11   9       34.26       74.31     31.85 o 
  -3  11   9       58.02       32.24     25.95 o 
  -2  11   9        4.74      -11.06      9.04 o 
  -1  11   9       11.66       -1.18     13.76 o 
   0  11   9        0.07       11.01     15.73 o 
   1  11   9        4.23       21.63     18.87 o 
  -4  12   9       17.41       25.95     29.88 o 
  -3  12   9        9.15        1.57     26.34 o 
  -2  12   9        8.91        6.96     11.23 o 
  -1  12   9        0.54       43.64     20.84 o 
   0  12   9        0.05       -3.15     16.12 o 
   0 -13  10       17.84       21.23     18.48 o 
   1 -13  10        0.97       18.48     24.77 o 
   2 -13  10        4.27        5.11     24.38 o 
   3 -13  10       11.83       69.60     31.46 o 
   4 -13  10        0.09       -5.90     25.16 o 
  -1 -12  10        0.00       -3.54     15.73 o 
   0 -12  10       14.55        7.17     12.43 o 
   1 -12  10       50.35       69.60     15.96 o 
   3 -12  10        1.21      -16.91     20.84 o 
   4 -12  10       16.96       -6.68     20.45 o 
   5 -12  10        0.01        7.97     15.98 o 
  -2 -11  10        3.49       13.37     19.66 o 
  -1 -11  10        8.18       22.81     18.09 o 
   0 -11  10        0.88      -13.82     10.38 o 
   1 -11  10       34.42       23.98     11.27 o 
   2 -11  10       22.15       16.91     20.05 o 
   3 -11  10        0.21       -0.99     35.58 o 
   4 -11  10        0.09       10.91     14.98 o 
   5 -11  10        3.56       14.93     12.40 o 
   6 -11  10        5.56       29.63     16.95 o 
  -3 -10  10        3.44       12.19     20.84 o 
  -2 -10  10        0.37      -12.19     14.55 o 
  -1 -10  10       18.04       28.30     13.38 o 
   0 -10  10      135.05      143.63     19.31 o 
   1 -10  10       13.93       -0.89     13.37 o 
   2 -10  10       56.04       46.80     10.12 o 
   3 -10  10        9.07       16.88     17.50 o 
   4 -10  10        4.94       -3.96      9.76 o 
   5 -10  10        6.43        5.05     18.55 o 
   6 -10  10        0.63        3.50     22.02 o 
  -4  -9  10        3.39      -24.77     18.87 o 
  -3  -9  10       24.37       14.55     20.05 o 
  -2  -9  10       30.01       15.33     16.91 o 
  -1  -9  10      111.74      112.31     17.24 o 
   0  -9  10        1.14        4.72     15.73 o 
   1  -9  10      604.21      562.45     26.09 o 
   2  -9  10       62.52       43.10      9.49 o 
   3  -9  10        2.79        7.76     11.52 o 
   4  -9  10        5.05       -3.29      9.22 o 
   5  -9  10        0.19        2.75     11.96 o 
   6  -9  10        3.93        2.07     12.09 o 
   7  -9  10       16.25       23.16     15.28 o 
  -5  -8  10        5.68        0.79     22.81 o 
  -4  -8  10       54.25       24.77     20.84 o 
  -3  -8  10       45.81       71.95     22.41 o 
  -2  -8  10       16.44       43.32     19.86 o 
  -1  -8  10      239.38      223.16     21.88 o 
   0  -8  10       92.01      107.25     13.47 o 
   1  -8  10      214.52      247.73     15.42 o 
   2  -8  10     1051.38     1004.41     34.00 o 
   3  -8  10        0.50       -7.26     11.01 o 
   4  -8  10      137.88      124.46     18.21 o 
   5  -8  10       19.43        0.65     10.96 o 
   6  -8  10        1.20       12.11     12.31 o 
   7  -8  10        7.10       16.63     12.50 o 
  -5  -7  10        5.88       -4.85     23.98 o 
  -4  -7  10       25.46       18.92     21.63 o 
  -3  -7  10       47.06       44.04     19.66 o 
  -2  -7  10       24.59       19.23     10.92 o 
  -1  -7  10       40.28       28.09      8.63 o 
   0  -7  10       14.40        9.50      7.15 o 
   1  -7  10       69.34       83.92      9.10 o 
   2  -7  10      103.91       89.12      9.79 o 
   3  -7  10      808.19      758.50     28.28 o 
   4  -7  10       38.40       51.07     24.09 o 
   5  -7  10       14.85       23.39     12.78 o 
   6  -7  10        6.54       -9.08      9.59 o 
   7  -7  10        0.18        9.60     11.26 o 
  -5  -6  10       27.01       27.84     14.43 o 
  -4  -6  10        5.47       21.63     12.93 o 
  -3  -6  10       74.06       80.90     12.99 o 
  -2  -6  10     1107.45     1023.51     30.80 o 
  -1  -6  10       17.02       20.14      7.00 o 
   0  -6  10       10.35        9.21      5.80 o 
   1  -6  10       46.66       29.63      6.16 o 
   2  -6  10       39.80       13.68      6.61 o 
   3  -6  10      391.44      421.82     16.70 o 
   4  -6  10      501.39      464.33     19.08 o 
   5  -6  10        9.70       16.16      8.60 o 
   6  -6  10        9.43       15.58      9.63 o 
   7  -6  10       14.52       23.39     10.29 o 
  -6  -5  10        0.55        9.37     15.54 o 
  -5  -5  10        6.49        3.52     13.61 o 
  -4  -5  10        0.34       -8.35      8.96 o 
  -3  -5  10      178.49      161.33     12.17 o 
  -2  -5  10      640.72      615.24     19.28 o 
  -1  -5  10       23.46       20.44      5.18 o 
   0  -5  10      439.85      483.46     17.64 o 
   1  -5  10      133.66      114.90      7.48 o 
   2  -5  10      313.75      314.46     17.31 o 
   3  -5  10      464.83      424.77     15.17 o 
   4  -5  10      440.50      409.32     15.17 o 
   5  -5  10      264.83      279.02     15.34 o 
   6  -5  10        7.88        5.90     10.62 o 
   7  -5  10        0.25        2.75     11.40 o 
  -6  -4  10        0.29        3.58     15.34 o 
  -5  -4  10        0.84        1.43     13.10 o 
  -4  -4  10        6.00        4.39     12.13 o 
  -3  -4  10     1229.08     1183.60     32.52 o 
  -2  -4  10      520.30      552.79     22.96 o 
  -1  -4  10        5.70        6.04      3.98 o 
   0  -4  10        5.86        0.38      3.60 o 
   1  -4  10       16.19       21.84      4.35 o 
   2  -4  10        1.92       15.02      5.03 o 
   3  -4  10      215.98      224.76     14.05 o 
   4  -4  10      124.06       86.50     13.76 o 
   5  -4  10      129.45       99.48     13.76 o 
   6  -4  10       73.32       76.28     13.37 o 
   7  -4  10        7.12       13.37     11.40 o 
  -6  -3  10        0.53        8.09     14.73 o 
  -5  -3  10       11.08       25.19     11.80 o 
  -4  -3  10       29.98       30.11     10.57 o 
  -3  -3  10      601.71      533.82     18.68 o 
  -2  -3  10      189.72      200.09     10.72 o 
  -1  -3  10        5.30        0.45      3.26 o 
   0  -3  10      106.74      126.37      5.93 o 
   1  -3  10      285.10      290.42      8.91 o 
   2  -3  10     1411.80     1330.81     27.61 o 
   3  -3  10      123.98      146.27     14.94 o 
   4  -3  10      163.75      150.59     13.37 o 
  -7  -2  10        9.70       -8.85     16.33 o 
  -6  -2  10       31.71       36.94     15.90 o 
  -5  -2  10        3.37       26.07     11.20 o 
  -4  -2  10        0.01        3.99      9.24 o 
  -3  -2  10      759.93      660.97     22.53 o 
  -2  -2  10       37.47       30.80      5.08 o 
  -1  -2  10     1494.09     1349.31     25.07 o 
   0  -2  10      153.06      170.30      6.32 o 
   1  -2  10      198.58      130.29      6.59 o 
   2  -2  10      688.35      522.10     33.42 o 
  -7  -1  10        2.28       22.93     17.41 o 
  -6  -1  10       59.15       54.79     15.42 o 
  -5  -1  10        0.46       18.87     10.28 o 
  -4  -1  10      159.66      171.37     13.41 o 
  -3  -1  10      207.33      261.58     11.58 o 
  -2  -1  10      620.22      650.69     17.09 o 
  -1  -1  10      297.29      344.93      9.85 o 
   0  -1  10     1679.13     1667.38     28.58 o 
   1  -1  10      213.66      201.99      9.20 o 
   2  -1  10      230.54      286.64     18.48 o 
  -7   0  10       23.86       23.23     17.08 o 
  -6   0  10       30.71       27.50     12.13 o 
  -5   0  10      237.53      242.84     19.07 o 
  -4   0  10        4.88       11.00      7.57 o 
  -3   0  10      142.59      164.63      9.46 o 
  -2   0  10      145.57      157.03      9.13 o 
  -1   0  10      454.54      417.57     10.76 o 
   0   0  10       23.74       23.53      3.71 o 
   1   0  10       56.23      178.66     13.00 o 
   2   0  10      579.68      688.09     34.60 o 
   3   0  10      236.43      152.56     11.80 o 
  -7   1  10        5.26      -11.41     15.50 o 
  -6   1  10       60.14       56.20     16.81 o 
  -5   1  10        8.84        0.39     11.67 o 
  -4   1  10       30.04       29.74      9.90 o 
  -3   1  10      312.56      261.81     13.12 o 
  -2   1  10      107.78      128.55      7.71 o 
  -1   1  10     3470.77     3981.52     69.42 o 
   0   1  10        4.35        6.30      2.76 o 
   1   1  10     1752.10     1831.33     46.81 o 
   2   1  10      640.99      563.10     20.22 o 
   3   1  10       99.29      130.15     14.94 o 
   4   1  10       91.12       89.65     12.98 o 
   5   1  10      102.00      127.00     15.73 o 
   6   1  10        3.78        7.86      9.83 o 
   7   1  10       13.54       12.19     11.80 o 
  -7   2  10       19.78       23.83     16.22 o 
  -6   2  10       64.85       64.91     18.48 o 
  -5   2  10        3.25        7.77     13.19 o 
  -4   2  10      128.52      151.84     18.05 o 
  -3   2  10      484.64      530.50     20.79 o 
  -2   2  10     1209.17     1395.04     35.28 o 
  -1   2  10       88.25       98.18      7.87 o 
   0   2  10      844.45      835.41     18.18 o 
   1   2  10      381.37      410.40     15.59 o 
   2   2  10      468.98      456.35     17.85 o 
   3   2  10      608.85      689.15     25.11 o 
   4   2  10        7.95       13.76     11.40 o 
   5   2  10       11.72       18.87     12.19 o 
   6   2  10       29.58       55.44     15.33 o 
  -7   3  10       18.44       21.76     22.02 o 
  -6   3  10        5.37        4.61     13.76 o 
  -5   3  10      123.10      103.91     17.65 o 
  -4   3  10       43.82       21.55     12.35 o 
  -3   3  10      418.44      392.24     16.24 o 
  -2   3  10     1208.69     1276.36     33.69 o 
  -1   3  10       37.83       30.41      6.14 o 
   0   3  10        0.01       -1.86      4.15 o 
   1   3  10      168.07      186.89     12.02 o 
   2   3  10      131.54      133.63      9.99 o 
   3   3  10      774.88      761.55     25.19 o 
   4   3  10       87.66       63.96     10.49 o 
   5   3  10        8.57       13.20     13.37 o 
   6   3  10        0.01       -4.08     18.28 o 
  -7   4  10        0.82       18.34     16.67 o 
  -6   4  10       45.23       62.94     17.34 o 
  -5   4  10       26.79       20.22     22.41 o 
  -4   4  10      249.86      301.09     18.79 o 
  -3   4  10      466.65      420.62     20.98 o 
  -2   4  10       49.11       56.43      8.33 o 
  -1   4  10       45.15       49.29      6.79 o 
   0   4  10      166.53      151.35     10.39 o 
   1   4  10      115.81      118.58     10.34 o 
   2   4  10      116.53      133.33     11.34 o 
   3   4  10     1197.71     1240.07     46.07 o 
   4   4  10      119.89      141.87     15.38 o 
   5   4  10       16.85       23.30     11.42 o 
   6   4  10        1.13        3.96     16.51 o 
  -7   5  10        0.05       12.19     19.66 o 
  -6   5  10        5.43       17.20     29.49 o 
  -5   5  10      270.25      230.39     24.88 o 
  -4   5  10      103.25       62.24     10.75 o 
  -3   5  10     2571.57     2790.39     85.29 o 
  -2   5  10       44.10       35.65      9.14 o 
  -1   5  10        2.91        2.92      5.42 o 
   0   5  10      215.51      179.83     17.58 o 
   1   5  10        1.15        2.41      4.67 o 
   2   5  10       77.40       86.19     18.28 o 
   3   5  10       63.04       59.66     14.94 o 
   4   5  10        0.05       11.65     11.40 o 
   5   5  10        0.90        4.82     13.76 o 
  -7   6  10       12.08       17.75     17.46 o 
  -6   6  10        1.19        5.97     16.12 o 
  -5   6  10       13.37        9.92     13.89 o 
  -4   6  10      204.26      157.25     14.90 o 
  -3   6  10       15.03        2.21      8.99 o 
  -2   6  10      556.98      560.84     24.84 o 
  -1   6  10        1.82        5.98      6.44 o 
   0   6  10        2.11        7.16      6.64 o 
   1   6  10       56.20       72.05     12.84 o 
   2   6  10      373.63      362.60     26.74 o 
   3   6  10       56.75       43.99     21.43 o 
   4   6  10       34.30       49.92     22.41 o 
   5   6  10        5.54       13.37     16.51 o 
  -7   7  10       44.39       42.55     20.29 o 
  -6   7  10        0.03       14.86     16.43 o 
  -5   7  10        0.00       10.72     15.14 o 
  -4   7  10      130.69      137.14     20.93 o 
  -3   7  10        2.69       12.59      6.34 o 
  -2   7  10       84.39       69.25     10.14 o 
  -1   7  10      209.77      238.25     16.08 o 
   0   7  10       14.08       12.34      8.20 o 
   1   7  10       25.17       11.70      9.75 o 
   2   7  10       47.05       67.76     15.00 o 
   3   7  10       17.02       18.48     14.94 o 
   4   7  10        6.87        2.75     14.55 o 
  -6   8  10       11.98       38.92     19.76 o 
  -5   8  10        2.52       -0.47     16.26 o 
  -4   8  10        2.52      -13.52     14.17 o 
  -3   8  10      295.14      320.18     22.93 o 
  -2   8  10      325.47      315.37     21.21 o 
  -1   8  10       10.47       -3.86     14.15 o 
   0   8  10      243.28      219.15     21.55 o 
   1   8  10       59.62       40.89     17.69 o 
   2   8  10        6.43       12.58     15.33 o 
   3   8  10       14.72       10.62     16.91 o 
   4   8  10       18.35       14.15     19.66 o 
  -6   9  10        5.31      -19.66     21.63 o 
  -5   9  10        1.85      -29.49     19.27 o 
  -4   9  10        3.94      -16.51     21.23 o 
  -3   9  10       21.81        8.75     12.00 o 
  -2   9  10      148.41      140.07     15.85 o 
  -1   9  10       16.72       17.64     23.98 o 
   0   9  10       14.73        4.33     13.76 o 
   1   9  10       51.84       55.05     21.63 o 
   2   9  10        2.83        8.26     16.12 o 
   3   9  10        0.08       -4.33     14.94 o 
  -6  10  10        2.24        1.57     26.34 o 
  -5  10  10        0.01       20.05     26.34 o 
  -4  10  10       14.42       -4.72     20.45 o 
  -3  10  10       10.78       23.84     14.26 o 
  -2  10  10        0.37       -0.45      8.78 o 
  -1  10  10       81.26      104.86     18.30 o 
   0  10  10       16.20       23.98     17.30 o 
   1  10  10        4.20       17.30     18.09 o 
   2  10  10        4.32        7.86     17.69 o 
  -5  11  10        1.07      -12.19     23.20 o 
  -4  11  10        0.12      -29.10     23.20 o 
  -3  11  10        0.09      -20.84     21.23 o 
  -2  11  10        0.07       -3.33      9.80 o 
  -1  11  10        3.25        6.29     14.94 o 
   0  11  10       24.91        2.75     16.12 o 
   1  11  10        6.33       13.76     20.05 o 
  -4  12  10        1.74       -6.68     25.56 o 
  -3  12  10        5.61       18.09     27.92 o 
  -2  12  10       26.78       20.49     14.61 o 
  -1  12  10        1.79       -9.83     15.73 o 
   0  12  10        0.99      -12.58     15.73 o 
   0 -13  11        1.23        5.11     18.48 o 
   1 -13  11        2.23       31.06     26.34 o 
   2 -13  11        9.79      -11.40     24.38 o 
   3 -13  11       31.66       84.93     31.85 o 
   4 -13  11        5.98      -12.19     23.59 o 
  -1 -12  11        0.99        2.36     17.30 o 
   0 -12  11        2.44       11.03     13.16 o 
   1 -12  11        0.03       -0.39     21.23 o 
   2 -12  11        0.49       24.38     23.59 o 
   3 -12  11       38.80       13.37     22.81 o 
   4 -12  11       39.12       36.96     24.77 o 
   5 -12  11       15.71       24.91     18.28 o 
  -2 -11  11        2.21      -24.38     15.73 o 
  -1 -11  11        0.77      -16.51     13.37 o 
   0 -11  11        8.02        2.74     11.61 o 
   1 -11  11        0.24       -5.70      9.46 o 
   2 -11  11       14.08        2.75     19.66 o 
   3 -11  11        0.43        6.42     14.55 o 
   4 -11  11       45.84       52.89     13.98 o 
   5 -11  11        9.92       18.16     12.65 o 
   6 -11  11        1.00       -7.83     15.71 o 
  -3 -10  11       54.51       89.65     28.31 o 
  -2 -10  11        7.21       11.01     16.51 o 
  -1 -10  11       45.72       50.32     25.56 o 
   0 -10  11        4.38       11.47     11.62 o 
   1 -10  11        0.70      -12.41     10.03 o 
   2 -10  11        7.03        1.22      7.97 o 
   3 -10  11       37.08       22.74     15.73 o 
   4 -10  11       10.38        5.11     10.28 o 
   5 -10  11       24.22       18.94     11.80 o 
   6 -10  11       14.25       36.45     16.53 o 
  -4  -9  11        3.26      -20.45     18.87 o 
  -3  -9  11        0.12      -29.88     15.73 o 
  -2  -9  11       19.34       11.40     16.91 o 
  -1  -9  11       22.30       30.09     16.12 o 
   0  -9  11       54.42       79.09     14.61 o 
   1  -9  11       21.56       53.98     19.62 o 
   2  -9  11        6.59        4.54      6.90 o 
   3  -9  11        2.69       -9.11     11.80 o 
   4  -9  11       24.14       21.29     10.57 o 
   5  -9  11       17.97       -1.96     12.31 o 
   6  -9  11       15.14       14.55     13.62 o 
  -4  -8  11        6.51       17.69     20.84 o 
  -3  -8  11        4.01       42.46     19.66 o 
  -2  -8  11       18.32       27.72     13.07 o 
  -1  -8  11       59.25       63.43     13.90 o 
   0  -8  11       18.27       14.55      8.49 o 
   1  -8  11       43.36       51.47      8.88 o 
   2  -8  11        2.28        9.42      6.47 o 
   3  -8  11      116.04      123.12     17.41 o 
   4  -8  11       34.30       27.88     10.29 o 
   5  -8  11       61.27       59.98     14.70 o 
   6  -8  11        2.49       -6.12     11.13 o 
   7  -8  11        0.64      -10.18     12.20 o 
  -5  -7  11        1.93       -6.55     14.02 o 
  -4  -7  11        0.88       10.48     15.92 o 
  -3  -7  11       40.36       36.18     16.32 o 
  -2  -7  11       72.72       59.79     13.48 o 
  -1  -7  11       48.67       35.24      8.66 o 
   0  -7  11      566.31      507.83     20.66 o 
   1  -7  11        0.43       -4.37      5.42 o 
   2  -7  11       29.45       18.99      5.90 o 
   3  -7  11       27.50       35.55     11.54 o 
   4  -7  11       89.67      102.64     12.71 o 
   5  -7  11      107.72      120.85     16.51 o 
   6  -7  11       28.19       33.34     12.07 o 
   7  -7  11        1.68       18.60     11.76 o 
  -5  -6  11        0.12       -7.72     17.10 o 
  -4  -6  11        1.69       -7.76     12.58 o 
  -3  -6  11       28.92       46.33     14.11 o 
  -2  -6  11        2.27        7.22      7.33 o 
  -1  -6  11        7.15        0.85      5.96 o 
   0  -6  11       66.11       84.84     10.04 o 
   1  -6  11       90.76       81.15      8.17 o 
   2  -6  11       33.68       33.25      4.82 o 
   3  -6  11      219.80      215.72     13.00 o 
   4  -6  11       28.98       25.38      7.72 o 
   5  -6  11        6.52        3.35      8.20 o 
   6  -6  11       25.41        6.09      8.90 o 
   7  -6  11       20.14       28.13     24.77 o 
  -6  -5  11        1.03       -9.40     14.58 o 
  -5  -5  11       24.72        0.83     14.05 o 
  -4  -5  11       71.04       92.26     17.49 o 
  -3  -5  11       46.47       30.12      8.46 o 
  -2  -5  11      402.30      411.54     16.68 o 
  -1  -5  11       97.33       94.12      9.25 o 
   0  -5  11      137.19      125.25      8.88 o 
   1  -5  11      294.55      310.09     11.79 o 
   2  -5  11      740.53      742.45     21.66 o 
   3  -5  11      103.48       75.22      7.46 o 
   4  -5  11       81.10       84.06      7.87 o 
   5  -5  11       31.94       46.18     11.01 o 
   6  -5  11        4.14       14.15     11.80 o 
   7  -5  11       55.26       44.04     13.76 o 
  -6  -4  11       31.95       30.87     16.26 o 
  -5  -4  11       14.97       18.83     14.04 o 
  -4  -4  11       54.35       35.60     11.70 o 
  -3  -4  11        1.62       17.82      7.48 o 
  -2  -4  11        0.35        4.08      5.16 o 
  -1  -4  11        0.06        3.96      3.88 o 
   0  -4  11      101.03      119.15      7.33 o 
   1  -4  11      248.38      263.86     10.13 o 
   2  -4  11      849.82      934.52     21.98 o 
   3  -4  11     1281.96     1015.18     28.20 o 
   4  -4  11        0.01        4.33      8.65 o 
   5  -4  11       17.57        5.11      9.04 o 
   6  -4  11        3.72       14.55      9.83 o 
  -6  -3  11        1.39       -1.45     14.27 o 
  -5  -3  11      112.09       68.81     17.38 o 
  -4  -3  11       60.79       76.45     12.59 o 
  -3  -3  11     1212.62     1255.16     33.92 o 
  -2  -3  11       82.67       93.82     13.67 o 
  -1  -3  11      135.51      169.85      9.51 o 
   0  -3  11       63.21       82.77      5.51 o 
   1  -3  11      516.75      566.39     12.87 o 
   2  -3  11       38.70       35.22      4.43 o 
   3  -3  11       69.83       95.94     12.98 o 
   4  -3  11      243.82      201.31     16.12 o 
  -7  -2  11        6.32      -30.52     15.26 o 
  -6  -2  11       19.62       37.69     26.15 o 
  -5  -2  11        6.08        9.44     10.78 o 
  -4  -2  11     1066.73      999.11     48.47 o 
  -3  -2  11      421.97      389.90     16.68 o 
  -2  -2  11        2.44        4.54      4.77 o 
  -1  -2  11      351.36      377.85     21.37 o 
   0  -2  11      149.58      176.21      6.95 o 
   1  -2  11     1241.10     1316.05     24.71 o 
   2  -2  11     4704.28     4836.37     99.05 o 
  -7  -1  11        3.59        7.58     16.54 o 
  -6  -1  11        5.04        9.93     11.70 o 
  -5  -1  11       11.78       17.81     10.84 o 
  -4  -1  11      461.30      439.64     24.36 o 
  -3  -1  11      631.22      605.65     20.17 o 
  -2  -1  11        2.02        0.33      4.53 o 
  -1  -1  11     1355.33     1312.31     23.02 o 
   0  -1  11      122.85      143.26      6.30 o 
   1  -1  11       34.97       28.90      5.13 o 
   2  -1  11      310.26      314.95     20.84 o 
   3  -1  11      424.49      370.39     20.05 o 
  -7   0  11       12.27       46.36     18.58 o 
  -6   0  11        0.66       -4.12     10.51 o 
  -5   0  11      162.96      136.01     15.71 o 
  -4   0  11      622.10      608.39     26.33 o 
  -3   0  11      410.61      389.15     15.97 o 
  -2   0  11     2292.85     2617.89     53.05 o 
  -1   0  11      149.95      148.20     10.48 o 
   0   0  11       12.54       26.43      4.31 o 
   1   0  11     9004.21    10202.34    204.87 o 
   2   0  11        3.97        8.26      8.65 o 
   3   0  11      692.73      724.65     35.39 o 
  -7   1  11       44.46       37.19     18.40 o 
  -6   1  11        1.22       -0.59     13.35 o 
  -5   1  11       54.39       47.76     14.86 o 
  -4   1  11       96.40       63.47     15.41 o 
  -3   1  11      118.13      113.04     11.11 o 
  -2   1  11     1919.88     1859.16     39.97 o 
  -1   1  11    10293.03    11446.53    233.26 o 
   0   1  11       82.06       58.13      4.40 o 
   1   1  11      178.91      167.51     10.15 o 
   2   1  11      763.97      825.96     33.12 o 
   3   1  11       26.96       50.33     12.19 o 
   4   1  11       61.21       77.85     13.37 o 
   5   1  11      238.41      264.62     21.63 o 
   6   1  11        8.17       12.98     10.62 o 
   7   1  11        0.08        6.68     11.80 o 
  -7   2  11       32.68       21.20     17.41 o 
  -6   2  11        3.33        1.99     13.89 o 
  -5   2  11        1.34      -19.27     12.23 o 
  -4   2  11       15.89       32.20     15.14 o 
  -3   2  11       27.99       39.68      7.31 o 
  -2   2  11      595.21      588.18     28.92 o 
  -1   2  11     1406.61     1677.98     46.98 o 
   0   2  11      627.62      646.29     17.39 o 
   1   2  11       54.97       62.32     11.91 o 
   2   2  11       48.27       39.26      5.78 o 
   3   2  11      656.79      743.09     22.46 o 
   4   2  11       33.87       49.15     13.37 o 
   5   2  11       73.73       44.43     14.55 o 
   6   2  11       18.03       20.45     13.37 o 
  -7   3  11        0.50       16.93     17.06 o 
  -6   3  11       10.92       33.62     15.45 o 
  -5   3  11       35.80       44.62     27.72 o 
  -4   3  11       45.77       59.09     10.87 o 
  -3   3  11      127.79      179.05     13.83 o 
  -2   3  11        5.10       -2.35      5.93 o 
  -1   3  11      161.77      183.22     13.23 o 
   0   3  11       86.21       81.25     11.00 o 
   1   3  11       56.36       51.54      7.77 o 
   2   3  11        8.12       13.98      7.74 o 
   3   3  11      169.18      214.74     16.14 o 
   4   3  11       61.82       56.91     10.39 o 
   5   3  11       20.98       14.25      9.73 o 
   6   3  11        2.82       -1.18     14.55 o 
  -7   4  11       78.27      122.62     23.07 o 
  -6   4  11        0.01       15.44     29.10 o 
  -5   4  11       41.54       16.91     14.46 o 
  -4   4  11       68.45       59.33      9.51 o 
  -3   4  11      124.84      154.06     20.74 o 
  -2   4  11       69.25       71.63      9.19 o 
  -1   4  11      316.14      300.05     25.20 o 
   0   4  11        0.35       -8.70      4.35 o 
   1   4  11        0.02       -0.31      5.44 o 
   2   4  11       16.93       27.31      7.61 o 
   3   4  11      172.18      168.87     16.06 o 
   4   4  11       30.16       41.50     11.12 o 
   5   4  11       44.97       77.39     21.23 o 
   6   4  11        0.03      -20.44     11.92 o 
  -7   5  11       14.15       27.03     18.58 o 
  -6   5  11       72.49       70.21     18.07 o 
  -5   5  11        0.05        0.71     13.61 o 
  -4   5  11       77.60       62.34     10.71 o 
  -3   5  11      709.54      685.86     28.20 o 
  -2   5  11        4.73       -0.22      7.17 o 
  -1   5  11      225.11      291.37     19.98 o 
   0   5  11       54.28       36.89      8.80 o 
   1   5  11       20.10       19.37      8.37 o 
   2   5  11      170.43      185.09     32.23 o 
   3   5  11        6.26       -2.85      8.93 o 
   4   5  11       25.44       21.48     10.62 o 
   5   5  11        0.14       15.57     12.00 o 
  -7   6  11       19.47       39.35     27.52 o 
  -6   6  11        7.33       14.15     23.00 o 
  -5   6  11      293.61      285.10     28.92 o 
  -4   6  11       42.49       52.73     11.13 o 
  -3   6  11       16.15       24.62      9.90 o 
  -2   6  11      305.70      303.10     28.00 o 
  -1   6  11       24.47       35.94     12.15 o 
   0   6  11       59.43       46.39      9.11 o 
   1   6  11      265.13      228.28     26.55 o 
   2   6  11      105.75      140.75     17.10 o 
   3   6  11        0.92       22.10     11.40 o 
   4   6  11       24.20        6.86     11.61 o 
   5   6  11        0.61        7.08     15.73 o 
  -7   7  11        2.98       32.02     20.57 o 
  -6   7  11       24.43        2.22     15.69 o 
  -5   7  11       52.88       73.33     19.46 o 
  -4   7  11      182.98      145.37     22.65 o 
  -3   7  11       23.49       25.55      7.09 o 
  -2   7  11      167.05      237.49     26.13 o 
  -1   7  11       12.14        0.35      8.55 o 
   0   7  11       13.08       12.47     10.25 o 
   1   7  11       14.14       10.22     12.58 o 
   2   7  11       24.73       41.29     16.91 o 
   3   7  11        1.31       -7.08     13.37 o 
   4   7  11        2.55       13.76     15.73 o 
  -6   8  11       25.09       12.19     26.74 o 
  -5   8  11       21.42       34.01     17.52 o 
  -4   8  11        0.22       -8.61     20.64 o 
  -3   8  11        7.19       10.57     11.35 o 
  -2   8  11      102.76      140.88     24.72 o 
  -1   8  11       15.72        3.02     10.36 o 
   0   8  11      402.66      471.39     45.02 o 
   1   8  11        8.98       -5.90     12.58 o 
   2   8  11        6.71       16.91     15.33 o 
   3   8  11        1.08        0.39     16.12 o 
   4   8  11       18.02       -1.57     18.09 o 
  -6   9  11        0.10       35.39     30.28 o 
  -5   9  11       56.55       37.35     27.92 o 
  -4   9  11      112.87      130.15     33.03 o 
  -3   9  11       17.33        7.09     15.53 o 
  -2   9  11       15.07       27.60     10.33 o 
  -1   9  11       23.18       13.05     12.98 o 
   0   9  11        5.13       -1.57     12.58 o 
   1   9  11      106.57      163.96     29.10 o 
   2   9  11        6.41        1.57     16.51 o 
   3   9  11       12.04       26.74     21.63 o 
  -5  10  11        3.33        7.47     27.13 o 
  -4  10  11       22.34       31.06     27.52 o 
  -3  10  11       28.47       27.12     14.90 o 
  -2  10  11        4.03       10.35      9.35 o 
  -1  10  11        5.58       13.06     29.29 o 
   0  10  11       12.46        0.79     16.12 o 
   1  10  11        0.78      -12.19     15.73 o 
   2  10  11        6.55       18.87     20.45 o 
  -5  11  11        4.02       14.15     28.70 o 
  -4  11  11        0.17       27.52     28.70 o 
  -3  11  11       23.25       57.41     28.70 o 
  -2  11  11        0.08        5.85      9.94 o 
  -1  11  11       12.01       13.76     16.91 o 
   0  11  11       13.75       41.68     20.05 o 
   1  11  11        2.75      -14.94     17.30 o 
  -3  12  11        4.04      -13.37     25.95 o 
  -2  12  11        1.86       -1.79     12.56 o 
  -1  12  11        0.08        1.57     16.91 o 
   0 -13  12        2.85        6.29     17.30 o 
   1 -13  12        3.88       25.95     26.34 o 
   2 -13  12       10.36       21.63     26.74 o 
   3 -13  12        3.39       22.02     23.98 o 
   4 -13  12        0.00       -1.57     23.98 o 
  -1 -12  12        0.03       -2.75     16.51 o 
   0 -12  12       10.20       18.72     13.09 o 
   1 -12  12       28.92       25.56     24.38 o 
   2 -12  12        0.00       26.74     23.59 o 
   3 -12  12       19.84        8.26     22.02 o 
   4 -12  12        6.40       23.98     23.20 o 
   5 -12  12        1.87       12.10     16.71 o 
  -2 -11  12        0.98       17.30     20.05 o 
  -1 -11  12       19.15       12.58     16.91 o 
   0 -11  12        0.19        2.98     11.04 o 
   1 -11  12       60.54       51.47     13.60 o 
   2 -11  12       43.33       48.76     24.38 o 
   3 -11  12        0.70       -0.36     13.69 o 
   4 -11  12       25.76       29.06     13.38 o 
   5 -11  12        0.99       22.57     13.10 o 
   6 -11  12        0.15        4.65     16.22 o 
  -3 -10  12       19.23       64.48     24.77 o 
  -2 -10  12        1.96       23.20     18.87 o 
  -1 -10  12        0.37       -3.58     11.05 o 
   0 -10  12       44.44       26.45     12.43 o 
   1 -10  12        5.55       18.22      9.42 o 
   2 -10  12      221.50      195.14     24.58 o 
   3 -10  12       42.19       72.76     17.10 o 
   4 -10  12        4.13       20.05     11.24 o 
   5 -10  12       15.38       -2.04     10.74 o 
   6 -10  12        0.25       10.35     14.45 o 
  -4  -9  12       14.65       18.87     24.38 o 
  -3  -9  12       17.26       15.33     21.23 o 
  -2  -9  12       21.04       10.22     16.91 o 
  -1  -9  12        9.92       -2.14     20.64 o 
   0  -9  12       23.52       16.56     10.86 o 
   1  -9  12      254.70      316.37     20.89 o 
   2  -9  12       35.12       45.55      9.39 o 
   3  -9  12      192.79      189.15     22.66 o 
   4  -9  12        6.97       -4.06      9.62 o 
   5  -9  12        0.13       -1.41     12.78 o 
   6  -9  12        0.05       15.87     20.25 o 
  -4  -8  12       82.29      141.16     31.46 o 
  -3  -8  12       14.58       19.27     19.27 o 
  -2  -8  12      144.05      172.77     20.68 o 
  -1  -8  12       50.51       52.64     13.21 o 
   0  -8  12        3.91        1.91      7.90 o 
   1  -8  12      530.08      431.38     21.06 o 
   2  -8  12      477.57      433.18     18.72 o 
   3  -8  12        2.02       12.15     10.70 o 
   4  -8  12      205.47      210.92     18.54 o 
   5  -8  12       11.78       16.91     12.58 o 
   6  -8  12        0.65        6.89     12.07 o 
   7  -8  12       46.23       47.30     14.89 o 
  -5  -7  12        0.35      -19.27     20.05 o 
  -4  -7  12       44.21       40.44     16.22 o 
  -3  -7  12      219.44      204.69     27.52 o 
  -2  -7  12      201.62      177.13     30.28 o 
  -1  -7  12      107.91      105.76     13.26 o 
   0  -7  12       85.20       89.49     10.23 o 
   1  -7  12        5.52        5.79      5.67 o 
   2  -7  12      945.48      861.16     25.42 o 
   3  -7  12     1069.69     1020.65     36.00 o 
   4  -7  12       69.73       51.45     10.67 o 
   5  -7  12      131.18      116.33     18.09 o 
   6  -7  12        4.98       12.06     10.68 o 
   7  -7  12        0.62       -2.57     10.85 o 
  -5  -6  12       36.00       25.00     16.67 o 
  -4  -6  12        2.94      -17.81     11.08 o 
  -3  -6  12      149.72      185.89     21.60 o 
  -2  -6  12     1137.45     1101.34     29.85 o 
  -1  -6  12        8.63        8.50      6.15 o 
   0  -6  12        0.60        6.08      5.86 o 
   1  -6  12       75.44       77.51      8.28 o 
   2  -6  12        1.59       -5.32      5.67 o 
   3  -6  12     1342.38     1306.77     34.71 o 
   4  -6  12     1265.28     1246.54     47.37 o 
   5  -6  12        8.80       11.27      8.73 o 
   6  -6  12       11.29        8.84      9.16 o 
   7  -6  12        6.30       11.40     13.76 o 
  -6  -5  12        0.35       -3.44     30.28 o 
  -5  -5  12       26.33       37.05     18.68 o 
  -4  -5  12       13.48       15.73     18.87 o 
  -3  -5  12       80.76       89.09     10.70 o 
  -2  -5  12       65.00       66.06      8.18 o 
  -1  -5  12      225.02      198.63     13.02 o 
   0  -5  12       32.67       16.98      6.12 o 
   1  -5  12      142.34      144.20      9.60 o 
   2  -5  12       31.52       53.97      7.09 o 
   3  -5  12      108.45      110.24      9.35 o 
   4  -5  12      240.68      275.63     12.84 o 
   5  -5  12      116.79      103.52     10.54 o 
   6  -5  12       12.83       -0.79     11.80 o 
   7  -5  12        1.57       10.62     11.80 o 
  -6  -4  12        4.44        8.03     15.49 o 
  -5  -4  12        0.00       -0.25     13.89 o 
  -4  -4  12       51.45       65.51     13.15 o 
  -3  -4  12      864.40      795.05     32.23 o 
  -2  -4  12      117.40       99.59      8.91 o 
  -1  -4  12       29.11       32.41      6.81 o 
   0  -4  12       84.94      121.63      7.53 o 
   1  -4  12       62.48       53.52      5.35 o 
   2  -4  12       88.38       65.72      6.30 o 
   3  -4  12      701.29      723.00     22.00 o 
   4  -4  12      217.77      146.27     17.69 o 
   5  -4  12      127.74      125.04     16.12 o 
   6  -4  12       65.74       71.95     12.98 o 
  -6  -3  12        0.10       -9.59     14.32 o 
  -5  -3  12       12.90       26.25     15.14 o 
  -4  -3  12       12.18        1.77      9.90 o 
  -3  -3  12      357.92      387.14     21.58 o 
  -2  -3  12      856.96      895.13     23.75 o 
  -1  -3  12      139.39      126.92      9.96 o 
   0  -3  12      404.38      474.95     12.14 o 
   1  -3  12      232.65      272.08      8.33 o 
   2  -3  12      475.55      458.68     12.91 o 
   3  -3  12       56.31       55.44     11.80 o 
   4  -3  12      145.72      153.35     15.33 o 
  -7  -2  12       16.33       12.71     19.01 o 
  -6  -2  12        0.03       -8.82     14.74 o 
  -5  -2  12       64.34       63.27     14.56 o 
  -4  -2  12      242.26      231.37     24.70 o 
  -3  -2  12      160.31      170.06     17.42 o 
  -2  -2  12      909.89      955.92     24.30 o 
  -1  -2  12      334.55      318.34     11.46 o 
   0  -2  12       24.68       25.89      4.20 o 
   1  -2  12      313.92      379.12      9.82 o 
   2  -2  12        1.92       15.75      3.85 o 
   3  -2  12       99.28       65.27     10.22 o 
  -7  -1  12        5.97       -6.93     25.75 o 
  -6  -1  12       58.95       78.15     27.13 o 
  -5  -1  12        0.96       14.68     10.75 o 
  -4  -1  12      228.94      233.31     22.83 o 
  -3  -1  12       16.09       11.92      7.23 o 
  -2  -1  12      254.26      266.68     17.21 o 
  -1  -1  12      912.57      868.28     22.40 o 
   0  -1  12      276.47      244.76      8.30 o 
   1  -1  12      362.14      515.49     17.54 o 
   2  -1  12      183.01      149.28      7.04 o 
   3  -1  12      400.78      312.59     20.05 o 
  -7   0  12        0.65       10.04     17.46 o 
  -6   0  12       50.30       17.31     15.84 o 
  -5   0  12      145.02      136.51     33.38 o 
  -4   0  12      106.83       75.28     14.22 o 
  -3   0  12      119.15      123.15     11.86 o 
  -2   0  12     1445.03     1506.41     37.92 o 
  -1   0  12     2726.11     2666.79     59.95 o 
   0   0  12     3232.94     3380.70     59.08 o 
   1   0  12     3177.36     3484.67     73.61 o 
   2   0  12      660.17      699.75     19.60 o 
   3   0  12        3.56       -9.83      8.26 o 
  -7   1  12       11.09       -7.01     16.38 o 
  -6   1  12        3.92       16.60     13.77 o 
  -5   1  12       89.86       63.93     19.86 o 
  -4   1  12      413.57      385.90     50.72 o 
  -3   1  12        0.34       -7.70      6.29 o 
  -2   1  12      659.85      614.32     24.29 o 
  -1   1  12      995.79     1097.58     41.01 o 
   0   1  12      305.39      272.81      9.17 o 
   1   1  12     1176.83     1194.50     33.54 o 
   2   1  12       12.19       18.22      4.77 o 
   3   1  12       98.92       67.63     13.76 o 
   4   1  12       17.44       17.30     11.80 o 
   5   1  12       83.00       90.04     15.33 o 
   6   1  12        0.94       16.51     10.62 o 
   7   1  12       21.09       20.05     12.98 o 
  -7   2  12        0.42        0.58     15.69 o 
  -6   2  12       56.81       92.81     18.85 o 
  -5   2  12       39.04        4.46     12.71 o 
  -4   2  12        1.89       -4.87      8.93 o 
  -3   2  12      486.40      469.86     16.87 o 
  -2   2  12     1468.60     1398.31     36.43 o 
  -1   2  12      148.87      125.80     11.49 o 
   0   2  12      163.36      194.27      9.71 o 
   1   2  12        6.41        9.98      5.47 o 
   2   2  12      298.50      319.93     22.55 o 
   3   2  12     2014.11     1967.92     50.68 o 
   4   2  12       31.69       25.13      7.05 o 
   5   2  12        8.72        6.68     12.58 o 
   6   2  12       14.04       14.55     13.37 o 
  -7   3  12        0.19        0.24     16.53 o 
  -6   3  12       32.49       12.39     15.29 o 
  -5   3  12      179.67      188.96     23.07 o 
  -4   3  12        9.01       13.00      7.02 o 
  -3   3  12       62.14       67.24      8.91 o 
  -2   3  12      178.35      220.49     13.51 o 
  -1   3  12      135.25      157.50     14.41 o 
   0   3  12      101.97      103.10      8.80 o 
   1   3  12        5.91       -2.39      5.50 o 
   2   3  12       23.46       38.23      8.73 o 
   3   3  12      241.57      243.22     17.19 o 
   4   3  12        0.27        1.02      7.85 o 
   5   3  12        5.21       -6.50      8.68 o 
   6   3  12       22.65       22.08     15.92 o 
  -7   4  12        4.61       -0.45     16.10 o 
  -6   4  12       16.91        0.93     15.92 o 
  -5   4  12       16.31        0.21     24.18 o 
  -4   4  12      256.31      208.79     19.37 o 
  -3   4  12        0.17       -2.46      7.47 o 
  -2   4  12       69.69       78.24     13.00 o 
  -1   4  12      480.93      464.98     15.94 o 
   0   4  12        0.24        0.07      5.51 o 
   1   4  12      120.04      131.78     11.90 o 
   2   4  12      588.14      662.18     25.02 o 
   3   4  12       77.69       90.97     20.45 o 
   4   4  12       43.20       68.46     12.64 o 
   5   4  12        2.65        7.08     14.94 o 
   6   4  12        0.94      -12.37     11.81 o 
  -7   5  12        3.00        4.72     18.77 o 
  -6   5  12       74.29       56.57     19.04 o 
  -5   5  12       29.17       46.22     16.40 o 
  -4   5  12       28.91       32.84      9.93 o 
  -3   5  12      282.09      323.50     31.02 o 
  -2   5  12        6.44       -6.54      7.75 o 
  -1   5  12       38.12       22.43      6.32 o 
   0   5  12      270.58      289.29     15.89 o 
   1   5  12       46.10       47.22     11.41 o 
   2   5  12       88.38      123.12     15.30 o 
   3   5  12      136.96      133.89     15.96 o 
   4   5  12        0.18       13.77     10.54 o 
   5   5  12        4.11        4.10     11.20 o 
  -7   6  12        0.14       -0.20     20.25 o 
  -6   6  12        1.47       -1.79     23.98 o 
  -5   6  12       47.00       53.63     18.32 o 
  -4   6  12      106.35       75.79     13.02 o 
  -3   6  12       95.32       51.33     11.96 o 
  -2   6  12      831.43      826.29     32.58 o 
  -1   6  12        0.03        5.02      7.37 o 
   0   6  12       97.20       77.58     12.91 o 
   1   6  12       27.51       35.43      8.15 o 
   2   6  12       43.60       27.59     11.60 o 
   3   6  12       32.97       56.43     13.09 o 
   4   6  12       25.65       37.76     13.45 o 
   5   6  12        3.99       -9.04     15.73 o 
  -7   7  12       19.00       -9.20     18.20 o 
  -6   7  12        0.11       20.96     17.93 o 
  -5   7  12        0.03       -2.64     16.01 o 
  -4   7  12      166.55      210.84     35.78 o 
  -3   7  12       13.82       15.11     10.88 o 
  -2   7  12        0.02       -7.80      8.26 o 
  -1   7  12       75.83       45.01     12.58 o 
   0   7  12        6.14        1.34      8.80 o 
   1   7  12       22.82       58.19     18.09 o 
   2   7  12       16.27       51.51     19.27 o 
   3   7  12        0.80      -11.80     12.98 o 
   4   7  12        1.14        8.65     16.91 o 
  -6   8  12       24.78       46.00     29.49 o 
  -5   8  12        0.62        8.65     24.38 o 
  -4   8  12        2.86       -9.44     21.63 o 
  -3   8  12        4.03       12.75     11.91 o 
  -2   8  12        8.52        7.54      8.64 o 
  -1   8  12       86.03       83.93     15.84 o 
   0   8  12       27.55       32.24     12.75 o 
   1   8  12       24.46        3.15     14.15 o 
   2   8  12       28.91        7.86     16.12 o 
   3   8  12       10.53       11.80     17.69 o 
   4   8  12        1.52      -19.27     16.91 o 
  -6   9  12       10.63       38.14     31.06 o 
  -5   9  12        0.01      -18.09     24.38 o 
  -4   9  12        1.35       16.91     25.16 o 
  -3   9  12        0.80       -3.05     13.57 o 
  -2   9  12       32.89       40.95     11.46 o 
  -1   9  12        0.01        3.96     11.01 o 
   0   9  12       39.17       38.14     18.09 o 
   1   9  12       44.60       62.12     21.23 o 
   2   9  12        0.10       -4.72     16.91 o 
   3   9  12        1.00      -16.51     18.48 o 
  -5  10  12        4.29       -9.44     25.56 o 
  -4  10  12        0.01        9.04     25.95 o 
  -3  10  12        3.92        4.56     19.66 o 
  -2  10  12        7.85       14.77     10.05 o 
  -1  10  12       95.74       52.69     19.27 o 
   0  10  12        3.30        1.57     16.51 o 
   1  10  12        7.37        5.11     17.69 o 
   2  10  12        2.13        4.72     18.87 o 
  -4  11  12        0.34       48.36     30.67 o 
  -3  11  12        2.85       34.60     28.31 o 
  -2  11  12       11.94        2.36     10.52 o 
  -1  11  12       21.52       29.10     18.87 o 
   0  11  12       21.47       27.13     19.27 o 
   1  11  12        0.48       -1.97     18.48 o 
  -3  12  12        1.09       33.03     28.70 o 
  -2  12  12       10.32       13.14     14.27 o 
  -1  12  12        3.97       -6.29     17.69 o 
   1 -13  13        3.31       15.33     27.52 o 
   3 -13  13        6.63       26.74     26.34 o 
  -1 -12  13        0.01       11.80     18.09 o 
   0 -12  13        0.20       -0.33     12.43 o 
   1 -12  13        0.48       -7.47     21.23 o 
   2 -12  13        9.57       14.15     22.81 o 
   3 -12  13       84.01      105.77     32.64 o 
   4 -12  13        9.25       38.53     26.34 o 
   5 -12  13       14.11       23.20     16.96 o 
  -2 -11  13       15.55        0.00     18.87 o 
  -1 -11  13        1.14      -12.98     14.55 o 
   0 -11  13        1.51        1.43     10.86 o 
   1 -11  13        0.24        4.16     10.38 o 
   2 -11  13        5.43      -10.62     17.69 o 
   3 -11  13        0.01       14.55     20.05 o 
   4 -11  13       17.74        4.01     12.18 o 
   5 -11  13       20.16       11.36     20.38 o 
  -3 -10  13        5.45        1.18     20.05 o 
  -2 -10  13        0.03       17.69     18.87 o 
  -1 -10  13       12.39        3.30     11.92 o 
   0 -10  13       25.08        6.50     10.52 o 
   1 -10  13      142.33      170.00     19.56 o 
   2 -10  13      123.54       99.25     19.31 o 
   3 -10  13        1.21       22.40     14.45 o 
   4 -10  13       16.56       17.24     11.35 o 
   5 -10  13       25.25       44.96     13.84 o 
   6 -10  13       15.27       32.64     15.97 o 
  -4  -9  13        0.02       -9.83     21.23 o 
  -3  -9  13        8.13        5.11     19.66 o 
  -2  -9  13        0.36       -7.47     15.73 o 
  -1  -9  13        1.05        1.76     10.19 o 
   0  -9  13       56.28       82.83     15.17 o 
   1  -9  13       30.91       34.34     10.19 o 
   2  -9  13       10.80       19.88      8.46 o 
   3  -9  13       80.78      113.62     20.25 o 
   4  -9  13        0.31        4.00     10.20 o 
   5  -9  13        2.43       12.74     12.63 o 
   6  -9  13       10.44       38.28     14.59 o 
  -4  -8  13        1.67        5.11     21.23 o 
  -3  -8  13       31.32       20.05     19.66 o 
  -2  -8  13       49.70       85.34     18.48 o 
  -1  -8  13       82.80       49.05     13.77 o 
   0  -8  13        0.14        4.57     10.32 o 
   1  -8  13       14.43       31.03      9.46 o 
   2  -8  13       80.43       86.88     15.49 o 
   3  -8  13       53.79       72.76     11.87 o 
   4  -8  13       15.07       29.01     13.05 o 
   5  -8  13       14.24       15.24     12.71 o 
   6  -8  13        2.57        2.64     11.79 o 
   7  -8  13       12.63       16.80     13.76 o 
  -5  -7  13        2.41       25.16     23.59 o 
  -4  -7  13       35.84       52.67     38.93 o 
  -3  -7  13       16.86       25.37     13.74 o 
  -2  -7  13      181.29      179.80     20.14 o 
  -1  -7  13       71.77       92.45     12.67 o 
   0  -7  13      159.85      157.51     12.75 o 
   1  -7  13       39.46       40.96      7.64 o 
   2  -7  13        1.62       -1.21      3.54 o 
   3  -7  13       12.63       24.71      9.59 o 
   4  -7  13        3.78        2.01      8.50 o 
   5  -7  13      102.89       94.47     14.94 o 
   6  -7  13       11.08       10.51     10.40 o 
   7  -7  13        0.88       13.28     11.67 o 
  -5  -6  13        4.05       10.03     22.81 o 
  -4  -6  13        1.01        4.62     13.74 o 
  -3  -6  13       12.52        6.38     25.16 o 
  -2  -6  13      342.66      323.85     18.45 o 
  -1  -6  13       13.38       16.68      9.81 o 
   0  -6  13       67.78       85.89     13.34 o 
   1  -6  13      287.49      281.14     16.46 o 
   2  -6  13        4.25        4.13      6.85 o 
   3  -6  13      588.58      505.77     19.28 o 
   4  -6  13       41.89       60.45     12.37 o 
   5  -6  13       29.04       21.56      9.72 o 
   6  -6  13       50.74       72.04     19.86 o 
   7  -6  13        1.90       -2.36     12.98 o 
  -6  -5  13        0.12        2.93     16.40 o 
  -5  -5  13       19.36       -3.52     14.83 o 
  -4  -5  13       29.80       32.62     24.97 o 
  -3  -5  13      183.13      194.33     20.60 o 
  -2  -5  13       29.02       27.11      7.21 o 
  -1  -5  13       12.46        9.67      4.89 o 
   0  -5  13        2.13        2.68      5.40 o 
   1  -5  13       11.17        7.15      4.79 o 
   2  -5  13      124.63      141.25     10.16 o 
   3  -5  13      105.34      130.82      8.52 o 
   4  -5  13       75.85       65.73      7.82 o 
   5  -5  13        6.31       10.31      6.99 o 
   6  -5  13       21.25       12.98     12.58 o 
   7  -5  13       26.89       16.51     12.19 o 
  -6  -4  13       48.54       43.44     18.45 o 
  -5  -4  13        0.12      -10.62     14.15 o 
  -4  -4  13      121.63      126.99     33.03 o 
  -3  -4  13      850.33      830.01     27.15 o 
  -2  -4  13        8.03        7.41      5.81 o 
  -1  -4  13       81.64       83.27      8.31 o 
   0  -4  13      202.29      221.30     10.84 o 
   1  -4  13      502.44      535.30     15.13 o 
   2  -4  13      738.21      739.13     19.12 o 
   3  -4  13       28.68       38.76      5.30 o 
   4  -4  13       96.49       75.49     14.55 o 
   5  -4  13       26.51       33.42     11.40 o 
   6  -4  13        0.19        1.97      8.65 o 
  -6  -3  13        1.36        6.80     15.94 o 
  -5  -3  13      104.35      132.49     20.52 o 
  -4  -3  13        1.54       14.37     10.65 o 
  -3  -3  13      972.09      908.20     28.04 o 
  -2  -3  13      272.20      270.65     13.36 o 
  -1  -3  13      513.34      561.52     15.53 o 
   0  -3  13       64.59       45.41      5.69 o 
   1  -3  13      140.67      146.38      6.39 o 
   2  -3  13        4.55        1.89      3.79 o 
   3  -3  13      678.46      612.55     18.91 o 
   4  -3  13       34.38       27.52      9.04 o 
   5  -3  13       15.28        7.47      7.47 o 
  -7  -2  13        0.12       24.38     29.10 o 
  -6  -2  13        0.44       41.62     17.61 o 
  -5  -2  13      124.27      113.99     16.60 o 
  -4  -2  13     1593.47     1567.50     55.75 o 
  -3  -2  13        6.06       -2.41      6.35 o 
  -2  -2  13      115.58      147.29      9.82 o 
  -1  -2  13      511.65      549.79     15.14 o 
   0  -2  13       52.75       46.61      5.28 o 
   1  -2  13     1592.97     1624.21     30.42 o 
   2  -2  13      835.15      839.79     21.11 o 
   3  -2  13        8.24       10.22      8.26 o 
   4  -2  13      282.74      300.79     19.66 o 
  -7  -1  13       13.10        6.37     18.21 o 
  -6  -1  13        1.51       -0.11     15.20 o 
  -5  -1  13       12.97       12.60     10.88 o 
  -4  -1  13      326.18      324.64     22.09 o 
  -3  -1  13     1240.82     1158.32     32.54 o 
  -2  -1  13       18.53       13.83      5.52 o 
  -1  -1  13     1201.98     1145.27     54.58 o 
   0  -1  13        5.76        7.66      4.43 o 
   1  -1  13      457.24      518.04     18.19 o 
   2  -1  13     1186.70     1282.83     33.54 o 
   3  -1  13      618.80      601.19     32.64 o 
   4  -1  13        3.78       -3.54      7.08 o 
  -7   0  13        1.40      -14.72     16.63 o 
  -6   0  13       11.73       10.35     15.97 o 
  -5   0  13      128.65      108.63     18.91 o 
  -4   0  13        0.00       12.41     13.61 o 
  -3   0  13      171.90      200.54     29.75 o 
  -2   0  13     2522.32     2476.70     57.74 o 
  -1   0  13      202.94      218.93     12.28 o 
   0   0  13       81.48      100.79      7.15 o 
   1   0  13      249.80      229.19      9.36 o 
   2   0  13       17.68        7.98      4.37 o 
   3   0  13      150.71      166.71     17.30 o 
   4   0  13       88.88       70.77     12.98 o 
  -7   1  13       11.91       22.20     30.87 o 
  -6   1  13        0.16      -17.66     13.19 o 
  -5   1  13      126.46      179.23     22.50 o 
  -4   1  13       68.97       63.59      9.28 o 
  -3   1  13       21.51       22.13      7.78 o 
  -2   1  13      290.26      316.03     14.15 o 
  -1   1  13     2031.24     2045.17     55.75 o 
   0   1  13       61.07       42.43      5.61 o 
   1   1  13       12.18        5.55      6.87 o 
   2   1  13      322.15      382.75     14.62 o 
   3   1  13        0.02       -4.33     10.22 o 
   4   1  13       70.56       89.65     16.12 o 
   5   1  13      198.72      143.12     18.48 o 
   6   1  13        6.00       12.19     11.01 o 
  -7   2  13       63.24       29.97     18.69 o 
  -6   2  13        0.09        9.55     14.78 o 
  -5   2  13        3.74        3.68     13.89 o 
  -4   2  13       49.49       28.89      7.71 o 
  -3   2  13      251.82      273.61     15.42 o 
  -2   2  13       45.10       63.73      8.14 o 
  -1   2  13      479.89      484.31     20.15 o 
   0   2  13      141.88      127.42      7.68 o 
   1   2  13        4.74        2.34      5.66 o 
   2   2  13       15.92       37.66      7.90 o 
   3   2  13        3.78        9.56      5.89 o 
   4   2  13        4.78       -6.34      6.52 o 
   5   2  13      152.50      215.86     24.77 o 
   6   2  13        0.20        5.50     14.15 o 
  -7   3  13        0.94       17.17     18.07 o 
  -6   3  13       18.44       -1.82     15.73 o 
  -5   3  13       70.17       42.92     24.77 o 
  -4   3  13        7.96        6.94      7.88 o 
  -3   3  13        7.68        0.54      6.61 o 
  -2   3  13       15.23        6.86      6.59 o 
  -1   3  13      432.19      432.43     17.05 o 
   0   3  13      474.38      482.65     17.57 o 
   1   3  13      223.51      263.30     15.61 o 
   2   3  13        4.36       -0.34      7.80 o 
   3   3  13        4.66       12.24      6.82 o 
   4   3  13      215.79      223.64     17.29 o 
   5   3  13        1.23       -2.99      9.15 o 
   6   3  13       25.30       30.86     41.09 o 
  -7   4  13       44.82       28.74     20.12 o 
  -6   4  13        0.89       10.50     15.15 o 
  -5   4  13       60.95       54.06     17.13 o 
  -4   4  13       30.16       17.17      9.24 o 
  -3   4  13       28.37       36.46     10.34 o 
  -2   4  13      454.13      576.11     22.00 o 
  -1   4  13       59.95       77.14      8.09 o 
   0   4  13       18.29       11.86      6.45 o 
   1   4  13      194.88      194.77     17.29 o 
   2   4  13      129.68      167.77     19.77 o 
   3   4  13       79.00       95.95     13.01 o 
   4   4  13       30.94       23.42     10.38 o 
   5   4  13       19.57       20.62     12.39 o 
  -7   5  13       51.67       53.54     21.24 o 
  -6   5  13       54.33       99.35     20.98 o 
  -5   5  13        1.35        3.31     14.58 o 
  -4   5  13        0.58       -6.54      9.39 o 
  -3   5  13        4.60       11.02      9.83 o 
  -2   5  13      268.17      254.21     18.74 o 
  -1   5  13       11.17        8.76      5.64 o 
   0   5  13      162.53      164.47     14.18 o 
   1   5  13       10.72       13.99      9.44 o 
   2   5  13      214.57      251.38     34.21 o 
   3   5  13        1.23       -3.97     10.62 o 
   4   5  13        6.84        1.96     11.01 o 
   5   5  13       10.98        8.40     11.43 o 
  -7   6  13        0.09        4.02     25.16 o 
  -6   6  13       66.41       90.88     21.79 o 
  -5   6  13      159.15      195.42     25.82 o 
  -4   6  13        0.49        3.38      9.65 o 
  -3   6  13      138.41      176.13     23.18 o 
  -2   6  13     1350.24     1373.45     45.90 o 
  -1   6  13       62.94       59.06     11.75 o 
   0   6  13      347.73      382.28     20.79 o 
   1   6  13       89.24       82.07     14.61 o 
   2   6  13       69.86       42.00     12.66 o 
   3   6  13        3.99        4.42     10.25 o 
   4   6  13        1.69        4.45     17.89 o 
   5   6  13        0.14      -15.33     14.15 o 
  -6   7  13        6.90       36.59     27.52 o 
  -5   7  13      148.90      139.69     27.13 o 
  -4   7  13      348.08      391.94     52.49 o 
  -3   7  13        6.15        1.21      9.53 o 
  -2   7  13        3.13       36.33     30.08 o 
  -1   7  13       96.86       73.68     14.82 o 
   0   7  13        1.62       12.08     10.25 o 
   1   7  13      379.63      355.45     37.75 o 
   2   7  13       70.96       40.50     16.91 o 
   3   7  13        3.72        5.50     14.55 o 
   4   7  13        0.71      -18.09     15.33 o 
  -6   8  13       37.02       53.87     30.67 o 
  -5   8  13       16.36       16.12     27.13 o 
  -4   8  13       70.07       58.19     26.34 o 
  -3   8  13       47.76       62.31     16.18 o 
  -2   8  13        1.42       -1.19     10.25 o 
  -1   8  13       36.27       54.32     14.50 o 
   0   8  13      177.72      149.02     27.13 o 
   1   8  13       10.12       22.81     16.12 o 
   2   8  13       26.09       44.82     18.87 o 
   3   8  13        0.57       29.49     19.66 o 
  -6   9  13        5.93      -20.05     25.95 o 
  -5   9  13       25.48      105.38     35.39 o 
  -4   9  13        2.50      -12.98     21.63 o 
  -3   9  13       19.95       22.15     14.07 o 
  -2   9  13        2.27        7.82     14.10 o 
  -1   9  13       14.55        4.92     11.35 o 
   0   9  13       54.83       28.70     17.69 o 
   1   9  13       91.95       61.34     22.41 o 
   2   9  13        0.13      -16.51     14.94 o 
   3   9  13        5.32       -1.18     17.69 o 
  -5  10  13        7.35       28.70     29.88 o 
  -4  10  13       15.12       44.82     29.10 o 
  -3  10  13       24.34       25.31     15.20 o 
  -2  10  13        0.98        1.21     12.88 o 
  -1  10  13       28.46       13.76     16.51 o 
   0  10  13       18.31        0.79     14.55 o 
   1  10  13       19.68       19.27     19.27 o 
   2  10  13       12.33       -9.04     19.66 o 
  -4  11  13        6.24      -13.37     26.34 o 
  -3  11  13        4.99       10.62     25.56 o 
  -2  11  13        0.17        4.09     12.20 o 
  -1  11  13        1.32       14.15     16.51 o 
   0  11  13        3.71      -15.73     14.15 o 
   1 -13  14        0.72        4.33     23.59 o 
   2 -13  14       20.50       19.66     25.56 o 
   3 -13  14        0.14       16.12     25.16 o 
  -1 -12  14        1.44       12.98     18.87 o 
   0 -12  14        3.46       13.71     13.78 o 
   1 -12  14        1.89       -1.97     21.63 o 
   2 -12  14       14.74       32.64     25.95 o 
   3 -12  14       36.08        5.50     22.41 o 
   4 -12  14        3.21       10.37     14.94 o 
   5 -12  14        0.15      -12.58     20.84 o 
  -2 -11  14        1.73       -5.90     17.69 o 
  -1 -11  14        4.51        4.72     16.12 o 
   0 -11  14        0.18       -8.86     10.75 o 
   1 -11  14       59.79       58.91     27.13 o 
   2 -11  14        0.46        2.75     20.45 o 
   3 -11  14       24.01        4.72     20.05 o 
   4 -11  14        7.54      -18.30     10.95 o 
   5 -11  14        2.87        9.97     12.78 o 
  -3 -10  14        1.28      -12.58     18.87 o 
  -2 -10  14        6.63       22.02     20.05 o 
  -1 -10  14        2.51      -19.40     10.77 o 
   0 -10  14        9.82       22.29     11.48 o 
   1 -10  14       19.63       26.45     10.91 o 
   2 -10  14      236.21      219.55     26.54 o 
   3 -10  14        4.25       -3.84     23.20 o 
   4 -10  14       34.04       36.94     12.85 o 
   5 -10  14       11.92       26.41     15.43 o 
   6 -10  14        0.23        5.45     14.59 o 
  -4  -9  14       47.89       40.50     25.95 o 
  -3  -9  14       31.97       43.64     24.77 o 
  -2  -9  14        0.82        3.54     16.91 o 
  -1  -9  14        2.26        3.22     23.39 o 
   0  -9  14       76.87       67.11     14.26 o 
   1  -9  14       69.82       50.88     12.47 o 
   2  -9  14      169.51      155.90     21.41 o 
   3  -9  14      397.63      414.69     33.81 o 
   4  -9  14       10.92       -7.73      9.49 o 
   5  -9  14        4.16       10.18     12.35 o 
   6  -9  14        0.04       15.06     21.63 o 
  -4  -8  14       62.95       46.00     25.56 o 
  -3  -8  14       24.01       62.91     23.59 o 
  -2  -8  14      326.67      337.74     27.65 o 
  -1  -8  14       17.89        4.50     10.12 o 
   0  -8  14        0.12      -13.22      6.61 o 
   1  -8  14      295.10      288.79     19.72 o 
   2  -8  14      105.70      111.25     11.80 o 
   3  -8  14      292.86      270.16     20.10 o 
   4  -8  14      556.95      543.51     28.64 o 
   5  -8  14        5.93        5.39     18.48 o 
   6  -8  14        0.40       10.12     11.95 o 
   7  -8  14       13.47       38.93     21.23 o 
  -5  -7  14       37.37       18.87     25.56 o 
  -4  -7  14       24.14      -23.59     19.27 o 
  -3  -7  14       64.32       71.62     17.79 o 
  -2  -7  14       61.63       63.61     12.63 o 
  -1  -7  14      327.57      290.89     21.70 o 
   0  -7  14        3.02       -8.09      7.43 o 
   1  -7  14      118.64      132.34     11.34 o 
   2  -7  14      487.54      434.10     16.85 o 
   3  -7  14       36.86       29.85      8.40 o 
   4  -7  14        0.43       -9.10     10.92 o 
   5  -7  14      123.08       97.32     15.41 o 
   6  -7  14        0.09        2.57      9.96 o 
   7  -7  14        8.61       19.16     12.43 o 
  -5  -6  14        6.37       19.81     17.38 o 
  -4  -6  14       62.39       56.97     30.67 o 
  -3  -6  14      140.92      121.26     20.64 o 
  -2  -6  14      141.58      126.92     14.55 o 
  -1  -6  14       25.71       20.59      6.10 o 
   0  -6  14        3.22       -1.91      5.71 o 
   1  -6  14        8.61        0.50      5.05 o 
   2  -6  14      113.26      114.34     17.13 o 
   3  -6  14     1427.06     1402.69     44.96 o 
   4  -6  14      386.67      332.82     23.06 o 
   5  -6  14       65.91       45.64     17.50 o 
   6  -6  14        6.44        7.31      9.44 o 
   7  -6  14        0.63       25.56     15.33 o 
  -6  -5  14        2.00      -17.56     15.71 o 
  -5  -5  14        4.85       -7.39     13.94 o 
  -4  -5  14       21.09       29.95     20.05 o 
  -3  -5  14      226.31      271.84     26.26 o 
  -2  -5  14      187.09      188.21     14.94 o 
  -1  -5  14      112.64      104.39     11.25 o 
   0  -5  14       25.88       32.82      6.35 o 
   1  -5  14       11.21        5.35      4.62 o 
   2  -5  14        7.59        9.04      5.66 o 
   3  -5  14      185.49      148.36     11.68 o 
   4  -5  14     1172.57     1162.70     33.98 o 
   5  -5  14       67.17       44.95      9.02 o 
   6  -5  14       18.21        3.15     11.40 o 
   7  -5  14       12.02       20.05     12.98 o 
  -6  -4  14        6.94        2.27     20.25 o 
  -5  -4  14        2.22        9.99     15.15 o 
  -4  -4  14      200.88      211.17     23.49 o 
  -3  -4  14      221.01      225.30     15.13 o 
  -2  -4  14       45.56       41.16      7.40 o 
  -1  -4  14        2.35        4.51      4.80 o 
   0  -4  14       42.05       65.32      7.04 o 
   1  -4  14       45.54       40.96      5.43 o 
   2  -4  14       28.48       73.91      6.84 o 
   3  -4  14       71.28       55.04      6.27 o 
   4  -4  14       46.33       52.84     10.03 o 
   5  -4  14       79.34       66.45     13.76 o 
   6  -4  14        3.89        3.15      9.44 o 
  -6  -3  14        0.01        5.69     17.74 o 
  -5  -3  14        0.11       -5.90     13.35 o 
  -4  -3  14      209.29      204.36     18.68 o 
  -3  -3  14       27.08       33.70      8.78 o 
  -2  -3  14      241.70      234.83     14.46 o 
  -1  -3  14       10.47       16.56      5.13 o 
   0  -3  14        0.50        1.40      4.21 o 
   1  -3  14       48.91       39.96      4.77 o 
   2  -3  14       71.67       71.01      6.94 o 
   3  -3  14      420.76      389.82     12.02 o 
   4  -3  14      263.48      241.28     14.18 o 
   5  -3  14       12.45       15.33      9.04 o 
  -6  -2  14        2.18       -1.21     15.38 o 
  -5  -2  14       11.69       38.85     16.81 o 
  -4  -2  14      306.82      317.86     22.59 o 
  -3  -2  14      648.55      595.20     25.60 o 
  -2  -2  14      567.66      500.01     16.77 o 
  -1  -2  14       77.39       85.03      7.89 o 
   0  -2  14       24.49       26.72      4.73 o 
   1  -2  14      191.16      201.30      7.60 o 
   2  -2  14      365.66      406.45     14.98 o 
   3  -2  14       19.98       26.74     10.62 o 
   4  -2  14      124.70      171.43     16.51 o 
  -7  -1  14        6.14       -1.63     19.01 o 
  -6  -1  14       56.65       31.29     17.21 o 
  -5  -1  14       24.55       15.27     15.28 o 
  -4  -1  14      753.22      748.73     36.63 o 
  -3  -1  14      196.96      173.39     13.06 o 
  -2  -1  14      188.52      229.96     14.53 o 
  -1  -1  14      663.44      621.52     22.81 o 
   0  -1  14      911.01      937.17     19.48 o 
   1  -1  14      133.61      169.86     11.26 o 
   2  -1  14      227.24      261.66     11.65 o 
   3  -1  14       13.80       36.96     11.01 o 
   4  -1  14       35.74       14.94      9.83 o 
  -7   0  14        1.74      -18.51     16.25 o 
  -6   0  14       66.38       59.42     18.90 o 
  -5   0  14       38.32       32.89     16.25 o 
  -4   0  14      155.46      144.54     20.55 o 
  -3   0  14       15.28        9.62      6.92 o 
  -2   0  14      387.52      429.98     19.06 o 
  -1   0  14      954.16      876.07     25.23 o 
   0   0  14      431.51      519.88     21.08 o 
   1   0  14      242.00      271.46     10.32 o 
   2   0  14       93.02       97.48     10.65 o 
   3   0  14       10.89       44.43     12.98 o 
   4   0  14        0.19      -10.22      9.83 o 
   5   0  14        6.15       16.91     10.62 o 
  -7   1  14        0.08      -18.49     16.22 o 
  -6   1  14       20.30        6.28     15.41 o 
  -5   1  14      102.49      103.62     19.60 o 
  -4   1  14      142.43      106.58     12.05 o 
  -3   1  14       14.46       15.56      7.30 o 
  -2   1  14      957.77      970.93     33.00 o 
  -1   1  14      628.80      713.35     25.83 o 
   0   1  14     1585.21     1456.63     32.14 o 
   1   1  14     1573.78     1483.62     69.62 o 
   2   1  14       23.36       34.44      6.56 o 
   3   1  14      234.53      215.92     11.57 o 
   4   1  14        0.94       12.19     11.80 o 
   5   1  14       32.65       41.29     14.15 o 
   6   1  14       47.33       30.28     14.15 o 
  -7   2  14       15.67       13.99     18.45 o 
  -6   2  14       58.44       48.14     18.77 o 
  -5   2  14       40.62       27.02     16.10 o 
  -4   2  14      150.52      166.22     14.69 o 
  -3   2  14        3.83       -0.56      6.25 o 
  -2   2  14       94.81       95.35     11.52 o 
  -1   2  14      148.59      166.02     13.85 o 
   0   2  14     1531.28     1536.59     30.48 o 
   1   2  14      593.61      623.64     52.28 o 
   2   2  14      347.12      319.33     20.13 o 
   3   2  14        1.72       -3.62      6.65 o 
   4   2  14        7.71        3.96      6.90 o 
   5   2  14       81.91       94.22     22.41 o 
   6   2  14       81.66      109.31     20.84 o 
  -7   3  14        2.04       10.57     18.75 o 
  -6   3  14       74.46       44.46     18.73 o 
  -5   3  14       60.12       47.64     16.67 o 
  -4   3  14        1.09        3.72      8.26 o 
  -3   3  14     1042.02     1141.60     33.48 o 
  -2   3  14      188.51      171.67     14.37 o 
  -1   3  14       35.51       51.88      8.42 o 
   0   3  14      786.39      864.03     25.57 o 
   1   3  14      104.15      114.68     13.50 o 
   2   3  14       74.59       83.04     11.32 o 
   3   3  14      309.92      284.30     18.33 o 
   4   3  14       19.13       31.30      9.89 o 
   5   3  14       18.90        4.65      9.54 o 
   6   3  14        6.70       -0.02     11.21 o 
  -7   4  14        8.62        6.26     18.17 o 
  -6   4  14        2.77       21.25     34.40 o 
  -5   4  14       24.50       42.80     16.93 o 
  -4   4  14      173.97      135.69     14.67 o 
  -3   4  14      400.34      447.31     24.50 o 
  -2   4  14      231.44      255.67     15.89 o 
  -1   4  14       67.07       54.96     11.72 o 
   0   4  14        0.31       -2.11      6.45 o 
   1   4  14       65.77       54.41     16.12 o 
   2   4  14      336.19      389.30     33.19 o 
   3   4  14        8.57        4.40      8.14 o 
   4   4  14       15.49       14.55      9.60 o 
   5   4  14        5.41       10.11     10.39 o 
  -7   5  14        0.84        7.26     24.18 o 
  -6   5  14       17.71       19.89     17.36 o 
  -5   5  14        0.85        4.72     14.46 o 
  -4   5  14      111.59      151.23     16.23 o 
  -3   5  14       64.46       65.11     15.16 o 
  -2   5  14      368.59      336.23     26.89 o 
  -1   5  14        3.56       16.00      6.26 o 
   0   5  14       15.19        5.37      7.08 o 
   1   5  14        2.58       -2.64      7.79 o 
   2   5  14        7.02        1.61      8.87 o 
   3   5  14        0.44        4.75      8.99 o 
   4   5  14        5.06       30.93     11.80 o 
   5   5  14        0.77       -7.74     10.83 o 
  -7   6  14        1.45      -11.40     27.13 o 
  -6   6  14        0.13        0.42     16.93 o 
  -5   6  14       97.87       82.91     20.99 o 
  -4   6  14       12.00       18.85     11.29 o 
  -3   6  14      127.17      170.82     47.77 o 
  -2   6  14       71.38       68.98     17.23 o 
  -1   6  14       40.61       36.75      8.69 o 
   0   6  14       63.40       86.55     12.35 o 
   1   6  14      137.26      127.71     28.51 o 
   2   6  14       71.70       79.10     14.62 o 
   3   6  14       17.39       15.57     12.58 o 
   4   6  14        2.09       13.76     16.12 o 
  -6   7  14        4.32       -7.47     25.56 o 
  -5   7  14        3.50       28.70     24.77 o 
  -4   7  14       36.19       35.39     23.59 o 
  -3   7  14        1.15       -8.50     10.40 o 
  -2   7  14      151.68      197.04     28.51 o 
  -1   7  14       27.69       27.13     13.96 o 
   0   7  14        0.04       16.09     10.49 o 
   1   7  14       39.01       46.00     18.48 o 
   2   7  14       13.96        9.83     14.15 o 
   3   7  14        0.66       11.40     16.91 o 
   4   7  14        0.29        5.50     15.33 o 
  -6   8  14       11.25        8.26     27.52 o 
  -5   8  14        8.29       16.12     26.34 o 
  -4   8  14        0.29      -25.56     21.23 o 
  -3   8  14       31.57       33.12     14.53 o 
  -2   8  14        3.80        0.15     10.76 o 
  -1   8  14      118.35      138.47     19.01 o 
   0   8  14       15.16       -2.75     13.76 o 
   1   8  14       10.01       13.37     15.33 o 
   2   8  14        1.05       15.33     16.91 o 
   3   8  14        1.07      -12.98     15.33 o 
  -5   9  14       22.21       23.59     29.49 o 
  -4   9  14        1.67      -31.06     22.81 o 
  -3   9  14        3.34       21.12     14.03 o 
  -2   9  14       16.47       40.92     15.21 o 
  -1   9  14        1.17       -7.86     11.52 o 
   0   9  14       77.10       68.81     22.81 o 
   1   9  14        0.39       -6.68     16.12 o 
   2   9  14        0.49       24.77     19.27 o 
  -5  10  14        1.37      112.45     37.75 o 
  -4  10  14        0.44        7.86     26.74 o 
  -3  10  14       16.89        0.76     14.53 o 
  -2  10  14       12.40       54.36     44.23 o 
  -1  10  14       18.55       42.46     19.27 o 
   0  10  14        1.72       -8.26     14.55 o 
   1  10  14        8.17       37.75     20.05 o 
  -4  11  14        6.25       35.39     30.67 o 
  -3  11  14        0.57       41.68     29.10 o 
  -2  11  14        0.03       10.22     19.66 o 
  -1  11  14       25.54       -2.36     16.51 o 
   0  11  14       10.27       -0.79     17.30 o 
   1 -13  15        2.52       22.41     25.56 o 
   2 -13  15        2.38       29.49     27.13 o 
   3 -13  15        2.57       28.31     27.52 o 
  -1 -12  15        2.02       -7.08     17.69 o 
   0 -12  15        0.50        3.83     13.83 o 
   1 -12  15       12.21      -10.62     20.05 o 
   2 -12  15       37.78       53.87     29.49 o 
   3 -12  15       22.01       20.84     24.77 o 
   4 -12  15        0.16       -7.79     15.26 o 
  -2 -11  15       25.22       18.87     21.63 o 
  -1 -11  15        0.24        7.47     16.91 o 
   0 -11  15        1.61        1.71     11.92 o 
   1 -11  15        2.04        6.29     19.27 o 
   2 -11  15        0.35       43.25     23.59 o 
   3 -11  15       14.73        0.00     19.66 o 
   4 -11  15       21.88       27.64     13.99 o 
   5 -11  15       10.09        5.92     13.03 o 
  -3 -10  15        3.11       -0.79     20.84 o 
  -2 -10  15       13.42       25.56     19.66 o 
  -1 -10  15       31.94       23.31     13.20 o 
   0 -10  15       12.87       11.32     11.05 o 
   1 -10  15       19.73       21.45     10.42 o 
   2 -10  15       89.47       75.33     28.11 o 
   3 -10  15        0.80       -2.56     13.96 o 
   4 -10  15        1.92        8.12     10.86 o 
   5 -10  15       26.90       18.23     15.10 o 
   6 -10  15       18.69       41.07     16.67 o 
  -4  -9  15        2.07       -1.57     23.20 o 
  -3  -9  15       40.36       63.70     25.16 o 
  -2  -9  15       14.38       17.30     18.48 o 
  -1  -9  15        2.82        4.84     10.85 o 
   0  -9  15      102.90      105.26     16.72 o 
   1  -9  15       17.09       13.76      8.89 o 
   2  -9  15       82.58       84.98     17.52 o 
   3  -9  15       51.07       26.08     13.10 o 
   4  -9  15        7.16        9.45     12.60 o 
   5  -9  15       12.22       -4.91     11.48 o 
   6  -9  15       26.01       28.56     14.59 o 
  -4  -8  15        0.28        0.79     19.66 o 
  -3  -8  15        0.15      -16.12     16.12 o 
  -2  -8  15        2.58        8.74     12.22 o 
  -1  -8  15       45.04       12.82     11.26 o 
   0  -8  15       10.58       15.17      8.88 o 
   1  -8  15       39.80       35.11      9.77 o 
   2  -8  15        7.70        4.30      7.78 o 
   3  -8  15       25.88        1.68      9.30 o 
   4  -8  15       28.27       53.38     14.10 o 
   5  -8  15        1.88       -1.01     10.96 o 
   6  -8  15        1.36        2.16     12.23 o 
  -5  -7  15       16.85       12.19     25.95 o 
  -4  -7  15        8.15       14.55     22.02 o 
  -3  -7  15        1.30      -10.62     16.12 o 
  -2  -7  15       14.93       38.43     10.60 o 
  -1  -7  15      117.85      128.77     30.87 o 
   0  -7  15       13.62       38.80     16.90 o 
   1  -7  15       46.16       51.33      8.25 o 
   2  -7  15        7.17       10.61      5.79 o 
   3  -7  15        6.19        8.62      7.66 o 
   4  -7  15       20.54       41.98     10.04 o 
   5  -7  15       50.58       64.06     14.04 o 
   6  -7  15        3.16       23.71     11.79 o 
   7  -7  15        7.76        0.59     11.96 o 
  -5  -6  15        8.92       -7.47     22.41 o 
  -4  -6  15       10.60       -4.33     14.02 o 
  -3  -6  15      164.69      123.53     19.60 o 
  -2  -6  15        0.38       13.86      9.75 o 
  -1  -6  15       48.00       26.98      8.85 o 
   0  -6  15      158.64      165.40     12.48 o 
   1  -6  15       11.76       10.04      5.64 o 
   2  -6  15       44.08       68.03     10.78 o 
   3  -6  15       22.24        8.66      7.19 o 
   4  -6  15       75.66       94.02     11.02 o 
   5  -6  15       26.66       24.02     10.12 o 
   6  -6  15      150.93      249.42     60.16 o 
   7  -6  15        2.76        1.18     13.37 o 
  -6  -5  15        3.79      -36.96     22.41 o 
  -5  -5  15       54.55       24.39     17.30 o 
  -4  -5  15       11.90       -8.81     12.63 o 
  -3  -5  15      625.13      578.04     27.05 o 
  -2  -5  15        4.65        0.95      6.75 o 
  -1  -5  15       84.29       84.30      9.09 o 
   0  -5  15       71.51       59.02      7.11 o 
   1  -5  15      160.46      159.44     13.22 o 
   2  -5  15      145.85      194.83     12.21 o 
   3  -5  15      916.10      910.70     23.75 o 
   4  -5  15       50.43       29.70      8.22 o 
   5  -5  15       24.87       26.70      8.22 o 
   6  -5  15       31.25        4.33     12.58 o 
   7  -5  15       23.44       39.32     14.55 o 
  -6  -4  15       12.40       10.98     25.75 o 
  -5  -4  15        0.33      -17.51     14.50 o 
  -4  -4  15      189.53      185.16     23.06 o 
  -3  -4  15      178.79      197.05     15.08 o 
  -2  -4  15      205.89      173.40     11.90 o 
  -1  -4  15        0.66       -1.87      4.99 o 
   0  -4  15       89.89       76.95      7.50 o 
   1  -4  15       30.84       33.69      5.23 o 
   2  -4  15      846.05      708.85     19.39 o 
   3  -4  15      357.51      364.15     18.56 o 
   4  -4  15      157.30      163.52      8.43 o 
   5  -4  15        3.18        4.52      7.51 o 
   6  -4  15        0.08       -9.04      9.44 o 
  -6  -3  15        3.09       -7.89     16.62 o 
  -5  -3  15       58.28       44.03     28.70 o 
  -4  -3  15      128.51      101.17     18.90 o 
  -3  -3  15      366.68      376.10     19.41 o 
  -2  -3  15       79.46       66.72     15.02 o 
  -1  -3  15       72.71       72.30      7.07 o 
   0  -3  15      112.47      103.27      7.85 o 
   1  -3  15       23.64       16.73      4.81 o 
   2  -3  15      352.04      404.12     13.15 o 
   3  -3  15      125.71      152.71      9.86 o 
   4  -3  15       20.12       19.07      7.51 o 
   5  -3  15       97.86      102.61     10.15 o 
  -6  -2  15        2.82       -7.95     16.32 o 
  -5  -2  15      124.96      106.31     20.14 o 
  -4  -2  15      490.49      437.11     26.75 o 
  -3  -2  15      105.86      113.92     11.80 o 
  -2  -2  15      202.57      212.04     12.35 o 
  -1  -2  15        0.04       -1.49      4.14 o 
   0  -2  15      182.41      199.90     12.24 o 
   1  -2  15      449.97      358.44     10.25 o 
   2  -2  15      467.33      472.23     15.00 o 
   3  -2  15       77.32      110.51      6.96 o 
   4  -2  15       40.05       25.95     11.40 o 
  -7  -1  15       16.47       19.17     21.23 o 
  -6  -1  15        0.77      -16.51     15.38 o 
  -5  -1  15       84.79       85.88     19.16 o 
  -4  -1  15     1057.64     1004.76     38.49 o 
  -3  -1  15      434.32      435.56     19.78 o 
  -2  -1  15      278.39      305.85     17.54 o 
  -1  -1  15      198.52      167.83     11.38 o 
   0  -1  15      114.42      101.84      6.79 o 
   1  -1  15       93.12      120.51     10.24 o 
   2  -1  15      444.55      417.94     15.96 o 
   3  -1  15        5.69       -5.90     10.22 o 
   4  -1  15       30.27       29.10     11.40 o 
   5  -1  15       61.41       37.75     11.40 o 
  -7   0  15        8.09       11.63     19.03 o 
  -6   0  15        8.05       46.10     18.17 o 
  -5   0  15      126.00      156.81     40.11 o 
  -4   0  15      195.44      218.33     16.70 o 
  -3   0  15      103.15      116.86     11.33 o 
  -2   0  15      901.00      799.61     25.47 o 
  -1   0  15        4.69       -0.25      3.75 o 
   0   0  15      639.02      505.93     15.24 o 
   1   0  15      105.34      110.19     10.22 o 
   2   0  15      277.53      260.09     12.59 o 
   3   0  15      516.80      563.37     17.54 o 
   4   0  15       95.52       71.17     14.55 o 
   5   0  15       63.80       58.19     13.76 o 
   6   0  15        0.71       13.37     11.01 o 
  -7   1  15        3.74        4.24     19.98 o 
  -6   1  15        8.77       -8.78     16.33 o 
  -5   1  15       73.71       45.81     16.96 o 
  -4   1  15       13.04       -0.91     15.91 o 
  -3   1  15        4.41       -4.57      6.66 o 
  -2   1  15      114.14      145.43     15.14 o 
  -1   1  15       22.92       25.45      6.80 o 
   0   1  15      197.12      262.01     13.20 o 
   1   1  15       90.27       97.73     10.12 o 
   2   1  15       34.80       23.56      6.94 o 
   3   1  15       26.89       36.83      6.80 o 
   4   1  15       74.93      114.81     18.48 o 
   5   1  15       15.91        5.50     11.80 o 
   6   1  15       52.93       45.61     15.73 o 
  -7   2  15       38.27       24.56     20.52 o 
  -6   2  15       11.16       -0.47     28.70 o 
  -5   2  15        3.97       13.19     15.43 o 
  -4   2  15       95.08      101.58      9.12 o 
  -3   2  15      211.39      208.04     14.48 o 
  -2   2  15      414.93      461.12     19.11 o 
  -1   2  15      826.80      752.83     25.43 o 
   0   2  15      493.37      469.20     13.51 o 
   1   2  15      157.96      145.91     12.37 o 
   2   2  15       44.66       29.30      7.82 o 
   3   2  15       99.26      118.93     15.53 o 
   4   2  15       42.63       34.80     15.33 o 
   5   2  15      129.83      137.86     13.66 o 
   6   2  15       22.22        0.39     14.94 o 
  -7   3  15       38.25       62.66     22.10 o 
  -6   3  15       22.90       21.69     19.07 o 
  -5   3  15        1.19        9.63     15.01 o 
  -4   3  15        5.99        2.35      8.74 o 
  -3   3  15        4.57        0.46      7.65 o 
  -2   3  15       41.72       55.05      9.41 o 
  -1   3  15        0.05      -10.91      6.11 o 
   0   3  15      262.87      281.90     15.20 o 
   1   3  15       15.93        7.33      7.13 o 
   2   3  15      139.81      138.87     12.67 o 
   3   3  15       45.97       43.18      9.88 o 
   4   3  15      107.91      110.77     13.24 o 
   5   3  15       17.98       21.00     10.19 o 
   6   3  15       24.84       38.93     12.28 o 
  -7   4  15       11.06       17.08     44.43 o 
  -6   4  15        8.61       -2.65     15.54 o 
  -5   4  15       14.38        2.01     14.72 o 
  -4   4  15      124.53      148.61     20.20 o 
  -3   4  15      132.27      135.83     17.84 o 
  -2   4  15      701.29      601.28     23.03 o 
  -1   4  15        0.47       -5.84      7.26 o 
   0   4  15       56.55       66.93     10.35 o 
   1   4  15      319.90      252.41     20.82 o 
   2   4  15      233.86      251.87     20.78 o 
   3   4  15        1.15        4.25      8.51 o 
   4   4  15      100.25       89.04     13.60 o 
   5   4  15        4.07        0.57     10.57 o 
  -7   5  15       71.82      102.23     37.35 o 
  -6   5  15       55.83       93.76     22.44 o 
  -5   5  15        6.45       -5.04     15.43 o 
  -4   5  15      140.16      167.69     17.23 o 
  -3   5  15       49.89       36.64     11.06 o 
  -2   5  15        4.84       25.19     10.53 o 
  -1   5  15      154.70      139.64     11.18 o 
   0   5  15        2.12       -6.37      6.98 o 
   1   5  15       96.63       68.88     13.60 o 
   2   5  15      224.24      244.79     22.01 o 
   3   5  15       24.26       21.36     10.98 o 
   4   5  15        0.72        2.63     10.18 o 
   5   5  15       16.47        2.75     15.73 o 
  -6   6  15       92.29      153.74     37.75 o 
  -5   6  15       53.25       49.82     18.62 o 
  -4   6  15       17.53       17.44     13.66 o 
  -3   6  15       26.69       35.84     11.44 o 
  -2   6  15       45.77       89.58     16.51 o 
  -1   6  15      175.90      174.58     19.37 o 
   0   6  15      295.40      344.22     25.13 o 
   1   6  15      123.55       92.11     15.67 o 
   2   6  15       26.45       29.35     13.17 o 
   3   6  15        0.66       10.62     15.33 o 
   4   6  15        7.67       11.40     16.12 o 
  -6   7  15       10.62      -31.06     24.77 o 
  -5   7  15      170.77      178.51     38.93 o 
  -4   7  15       84.13      116.78     31.46 o 
  -3   7  15        0.17        8.16     20.84 o 
  -2   7  15       18.17        7.76     11.49 o 
  -1   7  15      288.18      266.64     19.84 o 
   0   7  15       42.56       25.25     12.15 o 
   1   7  15      454.94      557.94     44.82 o 
   2   7  15        0.89       -1.57     12.98 o 
   3   7  15        0.74       27.52     18.48 o 
   4   7  15        1.71      -10.62     16.12 o 
  -6   8  15       15.49       34.60     31.46 o 
  -5   8  15       19.10       55.83     31.06 o 
  -4   8  15       90.93       51.51     27.52 o 
  -3   8  15       24.08       18.47     12.85 o 
  -2   8  15        2.89       10.17     11.64 o 
  -1   8  15       77.85       88.38     17.07 o 
   0   8  15       69.77       44.04     19.66 o 
   1   8  15       15.65       17.30     16.91 o 
   2   8  15       70.17       80.60     23.59 o 
   3   8  15        3.61       -0.79     17.30 o 
  -5   9  15       62.78      115.21     38.53 o 
  -4   9  15        5.12       32.64     26.74 o 
  -3   9  15       36.77       70.96     18.86 o 
  -2   9  15        1.36        5.72     14.15 o 
  -1   9  15        4.78       14.15     16.12 o 
   0   9  15       44.34       16.51     18.48 o 
   1   9  15       27.55       19.66     19.27 o 
   2   9  15       13.81       12.98     18.87 o 
  -5  10  15        7.17       42.07     31.06 o 
  -4  10  15        1.51      -16.91     22.81 o 
  -3  10  15        0.51       -1.01     15.10 o 
  -2  10  15        8.86       -3.80     13.89 o 
  -1  10  15        1.68        5.50     16.91 o 
   0  10  15        3.33      -15.73     14.94 o 
   1  10  15       29.39       62.12     24.38 o 
  -3  11  15        0.02      -29.88     22.02 o 
  -2  11  15        0.15       17.30     20.84 o 
  -1  11  15        1.76        3.54     16.51 o 
   0  11  15        0.65        0.79     18.87 o 
   1 -13  16        9.60       42.46     27.13 o 
   2 -13  16        9.25       29.10     25.16 o 
   3 -13  16        3.05       51.90     29.88 o 
  -1 -12  16        0.05       -5.90     17.30 o 
   0 -12  16        4.89      -29.49     22.02 o 
   1 -12  16        0.62       -1.57     20.45 o 
   2 -12  16       24.81       28.70     27.13 o 
   3 -12  16       16.71       23.59     24.77 o 
   4 -12  16        4.51        8.81     16.78 o 
  -2 -11  16        0.22      -15.33     17.30 o 
  -1 -11  16        0.90       -3.54     16.51 o 
   0 -11  16        1.92       -7.10     10.91 o 
   1 -11  16       20.67       12.19     22.81 o 
   2 -11  16       20.07       28.70     23.20 o 
   3 -11  16       44.64       43.64     24.77 o 
   4 -11  16        0.67        0.56     15.25 o 
   5 -11  16        3.02       27.16     14.05 o 
  -3 -10  16        0.33      -12.19     17.69 o 
  -2 -10  16        6.37        8.65     18.48 o 
  -1 -10  16        0.07       19.41     12.87 o 
   0 -10  16        4.85       -2.06     10.53 o 
   1 -10  16       37.35       37.97     12.43 o 
   2 -10  16      182.67      156.16     23.31 o 
   3 -10  16        5.48        2.78     13.27 o 
   4 -10  16       25.57       28.29     12.54 o 
   5 -10  16        1.19        9.01     14.33 o 
   6 -10  16        0.38       17.03     15.69 o 
  -3  -9  16       62.29       61.34     27.92 o 
  -2  -9  16        0.86      -29.88     14.94 o 
  -1  -9  16       27.98       35.53     13.27 o 
   0  -9  16        9.97       14.02     15.14 o 
   1  -9  16       28.92       31.28     10.27 o 
   2  -9  16       59.79       53.13     16.40 o 
   3  -9  16       10.17       24.51     13.48 o 
   4  -9  16        8.43       25.64     11.38 o 
   5  -9  16        4.98      -11.52     11.54 o 
   6  -9  16        0.12       30.89     14.39 o 
  -4  -8  16        0.00       23.98     24.38 o 
  -3  -8  16       21.39       16.12     20.84 o 
  -2  -8  16      261.82      268.41     25.85 o 
  -1  -8  16        8.05        4.19     10.42 o 
   0  -8  16       44.69       50.29     10.92 o 
   1  -8  16      507.94      519.93     25.56 o 
   2  -8  16       15.56       18.42     11.41 o 
   3  -8  16      345.46      298.77     21.64 o 
   4  -8  16      167.08      160.63     17.76 o 
   5  -8  16        3.57      -16.12     14.15 o 
   6  -8  16       10.28       34.42     14.04 o 
  -5  -7  16       34.08        7.86     26.74 o 
  -4  -7  16       14.64        1.57     20.05 o 
  -3  -7  16        7.05       41.68     21.23 o 
  -2  -7  16       52.63       48.89     13.83 o 
  -1  -7  16      298.52      279.72     24.55 o 
   0  -7  16        0.34        2.57      7.58 o 
   1  -7  16       31.95       21.12      7.78 o 
   2  -7  16      168.55      199.67     17.24 o 
   3  -7  16      122.80      113.52     11.86 o 
   4  -7  16      201.44      189.98     16.02 o 
   5  -7  16       88.22       84.12     15.01 o 
   6  -7  16        7.77       32.80     11.95 o 
  -5  -6  16        0.56       -9.44     22.81 o 
  -4  -6  16       61.67       61.11     20.84 o 
  -3  -6  16      319.95      329.62     28.63 o 
  -2  -6  16       88.15       99.23     13.51 o 
  -1  -6  16       79.12       94.92     29.62 o 
   0  -6  16       21.45       16.77      6.95 o 
   1  -6  16       20.37       11.32      6.02 o 
   2  -6  16      241.27      253.95     28.72 o 
   3  -6  16      418.23      437.66     19.72 o 
   4  -6  16        1.27        5.21      7.45 o 
   5  -6  16       56.53       60.57      9.80 o 
   6  -6  16       19.53       17.90     10.68 o 
   7  -6  16        0.86       24.77     15.33 o 
  -5  -5  16        2.26      -14.72     14.55 o 
  -4  -5  16        6.09        0.15     12.93 o 
  -3  -5  16       35.77       48.14     11.45 o 
  -2  -5  16      268.93      245.28     16.20 o 
  -1  -5  16        0.45       -0.26      5.48 o 
   0  -5  16       50.11       64.39      8.86 o 
   1  -5  16      119.41      117.57      9.82 o 
   2  -5  16       83.40       88.32      8.52 o 
   3  -5  16       12.90        6.35      6.01 o 
   4  -5  16      540.43      510.14     21.91 o 
   5  -5  16       13.71       13.83      6.91 o 
   6  -5  16       32.23       38.17     10.29 o 
   7  -5  16       16.79       43.37     11.80 o 
  -6  -4  16        0.10      -12.83     23.39 o 
  -5  -4  16       15.61      -11.11     14.35 o 
  -4  -4  16       77.77       80.16     18.47 o 
  -3  -4  16       36.82       31.79     11.76 o 
  -2  -4  16       73.28       91.60      9.61 o 
  -1  -4  16      108.44      102.74     10.39 o 
   0  -4  16       55.78       83.53      7.80 o 
   1  -4  16        3.24        0.58      4.12 o 
   2  -4  16        1.68        1.29      5.22 o 
   3  -4  16        0.59        3.16      5.36 o 
   4  -4  16      264.67      238.96     13.13 o 
   5  -4  16      209.40      206.59     16.10 o 
   6  -4  16       12.58       25.34      8.20 o 
  -6  -3  16       26.58        6.57     17.77 o 
  -5  -3  16       22.95       25.84     16.26 o 
  -4  -3  16       34.25       36.17     16.51 o 
  -3  -3  16      505.76      476.49     21.78 o 
  -2  -3  16       48.16       75.14     10.78 o 
  -1  -3  16       33.66       30.17      9.42 o 
   0  -3  16        0.97       11.49      4.86 o 
   1  -3  16       87.63      115.82     13.27 o 
   2  -3  16      107.00      139.82      9.67 o 
   3  -3  16      186.52      240.65     11.08 o 
   4  -3  16       27.61       23.79      8.06 o 
   5  -3  16       49.86       60.76      9.72 o 
   6  -3  16       48.85       40.39      8.05 o 
  -6  -2  16        5.26       18.45     18.49 o 
  -5  -2  16       15.14       18.39     15.66 o 
  -4  -2  16       86.02       93.66     18.73 o 
  -3  -2  16      514.88      472.46     21.34 o 
  -2  -2  16      799.04      667.85     33.40 o 
  -1  -2  16       55.23       32.88      8.77 o 
   0  -2  16      111.25      123.36      9.84 o 
   1  -2  16       18.74       27.16      3.98 o 
   2  -2  16       47.06       32.09      5.97 o 
   3  -2  16      192.91      182.54     11.47 o 
   4  -2  16       47.41       34.60     12.58 o 
   5  -2  16        5.60       12.98     10.22 o 
  -6  -1  16       11.41       16.72     17.49 o 
  -5  -1  16       16.50        7.16     15.45 o 
  -4  -1  16      161.16      197.05     22.76 o 
  -3  -1  16      396.65      442.16     20.12 o 
  -2  -1  16       86.53      102.67     16.46 o 
  -1  -1  16     1127.94      967.31     28.11 o 
   0  -1  16      269.42      246.21     10.30 o 
   1  -1  16      828.84      750.45     25.63 o 
   2  -1  16       40.40       54.33      6.22 o 
   3  -1  16       40.02       35.65      5.66 o 
   4  -1  16        0.08       11.01     11.80 o 
   5  -1  16      176.41      167.11     18.48 o 
  -7   0  16       11.76        3.85     29.29 o 
  -6   0  16       93.59       90.51     56.42 o 
  -5   0  16       87.95       69.50     18.90 o 
  -4   0  16       33.37       39.30     10.67 o 
  -3   0  16      130.31      156.58     17.93 o 
  -2   0  16       30.65       24.00      7.29 o 
  -1   0  16       56.36       68.24      6.37 o 
   0   0  16     4848.38     4875.36    104.16 o 
   1   0  16        9.20        1.47     10.77 o 
   2   0  16       78.57       97.99      9.42 o 
   3   0  16       36.08       40.23      6.46 o 
   4   0  16       30.26       37.75     13.76 o 
   5   0  16       75.42       82.57     16.12 o 
   6   0  16      275.10      329.50     25.95 o 
  -7   1  16        7.79       65.15     41.09 o 
  -6   1  16       19.62        8.88     17.10 o 
  -5   1  16      294.54      318.20     29.75 o 
  -4   1  16        7.12       -8.24      9.82 o 
  -3   1  16      401.30      392.67     35.60 o 
  -2   1  16      139.72      149.37     12.54 o 
  -1   1  16       38.06       39.22      7.73 o 
   0   1  16     1383.03     1422.35     35.94 o 
   1   1  16      739.13      767.54     30.43 o 
   2   1  16       33.41       28.33      7.01 o 
   3   1  16       92.62       82.52      8.82 o 
   4   1  16        2.43       11.29      6.57 o 
   5   1  16       11.66       -8.65     12.19 o 
   6   1  16       18.26      -18.87     12.58 o 
  -7   2  16       15.87       21.95     20.04 o 
  -6   2  16       10.12       -5.43     16.82 o 
  -5   2  16        0.41       -8.23     14.45 o 
  -4   2  16       46.48       82.35     12.59 o 
  -3   2  16      568.64      572.38     22.79 o 
  -2   2  16       41.55       42.42      8.84 o 
  -1   2  16        3.47       14.69      7.03 o 
   0   2  16       29.61       25.57      6.38 o 
   1   2  16       37.44       25.64      7.79 o 
   2   2  16      159.31      169.14     13.03 o 
   3   2  16       39.99       35.37      9.16 o 
   4   2  16        8.90        4.22      9.63 o 
   5   2  16       21.64       11.85      8.73 o 
   6   2  16        5.78       16.91     16.12 o 
  -7   3  16       16.31       47.75     22.51 o 
  -6   3  16      107.14      137.68     24.42 o 
  -5   3  16        6.55      -11.85     14.58 o 
  -4   3  16       17.39       19.93      9.57 o 
  -3   3  16      177.59      198.67     15.07 o 
  -2   3  16       28.53       24.94      8.10 o 
  -1   3  16       15.31        9.50      7.44 o 
   0   3  16      217.86      261.44     14.86 o 
   1   3  16        3.43       -8.91      6.61 o 
   2   3  16       54.77       38.04      9.35 o 
   3   3  16        4.31        3.70     10.22 o 
   4   3  16        3.75       -5.26      8.09 o 
   5   3  16       10.63        7.67     10.11 o 
  -7   4  16        5.24       22.66     21.24 o 
  -6   4  16        3.28       11.03     19.86 o 
  -5   4  16      200.78      173.65     24.39 o 
  -4   4  16        9.14       18.79     10.44 o 
  -3   4  16       26.88       39.57     19.77 o 
  -2   4  16        7.45        1.64      7.24 o 
  -1   4  16        0.05       -1.46      4.37 o 
   0   4  16      142.17      129.47     13.09 o 
   1   4  16      118.84      124.42     18.68 o 
   2   4  16        2.57       -4.99      8.94 o 
   3   4  16       32.32       49.22     12.27 o 
   4   4  16        9.30       19.58     18.09 o 
   5   4  16       14.83       24.80     18.87 o 
  -6   5  16       31.58       10.75     18.81 o 
  -5   5  16        5.16        2.70     15.90 o 
  -4   5  16      179.21      174.31     17.98 o 
  -3   5  16        1.60       -0.81     11.04 o 
  -2   5  16       19.89       16.38      9.57 o 
  -1   5  16        0.02       -4.03      7.84 o 
   0   5  16        1.81        5.62      8.05 o 
   1   5  16        8.77        6.55      9.67 o 
   2   5  16       34.12       40.29     12.64 o 
   3   5  16       36.83       55.64     20.64 o 
   4   5  16       10.81       12.66     11.90 o 
   5   5  16        0.06        9.38     12.92 o 
  -6   6  16        0.25       28.70     28.31 o 
  -5   6  16       11.09       -1.18     23.98 o 
  -4   6  16        0.28       -9.58     11.48 o 
  -3   6  16      237.92      245.52     24.67 o 
  -2   6  16       36.38       18.33     11.13 o 
  -1   6  16      179.69      146.70     18.73 o 
   0   6  16       27.39       19.06     18.68 o 
   1   6  16        6.73       24.38     15.33 o 
   2   6  16       23.45       12.19     14.15 o 
   3   6  16        8.34       24.38     16.91 o 
   4   6  16        0.28       -9.44     14.94 o 
  -6   7  16        2.18       25.16     29.88 o 
  -5   7  16        0.37       11.40     22.41 o 
  -4   7  16        0.02      -25.16     18.87 o 
  -3   7  16       33.44       45.06     15.18 o 
  -2   7  16       11.10       -2.12     10.53 o 
  -1   7  16        0.21        6.68      8.38 o 
   0   7  16        0.80      -10.22     12.19 o 
   1   7  16        4.21       18.09     16.51 o 
   2   7  16        0.02        8.26     14.55 o 
   3   7  16        0.90        8.65     16.51 o 
   4   7  16        0.21       -2.36     17.69 o 
  -6   8  16        0.79       23.98     31.06 o 
  -5   8  16        0.10        7.86     25.95 o 
  -4   8  16       29.35       40.11     28.70 o 
  -3   8  16       28.15       21.51     14.55 o 
  -2   8  16       13.28       -6.71     19.46 o 
  -1   8  16       60.25       53.91     12.28 o 
   0   8  16        0.64        1.97     15.33 o 
   1   8  16        2.24       -7.47     14.55 o 
   2   8  16        0.06       14.55     17.30 o 
   3   8  16        0.06      -14.94     17.69 o 
  -5   9  16        3.98       42.07     32.64 o 
  -4   9  16       10.16       35.39     28.70 o 
  -3   9  16        0.55       14.66     15.92 o 
  -2   9  16        3.86       -0.49     17.30 o 
  -1   9  16       17.55        1.32     10.19 o 
   0   9  16       90.56       78.25     23.98 o 
   1   9  16        5.21       66.84     22.81 o 
   2   9  16        1.75       -7.08     18.48 o 
  -4  10  16        0.81       12.98     25.16 o 
  -3  10  16        6.68        7.08     25.95 o 
  -2  10  16       18.36       27.13     20.45 o 
  -1  10  16        8.87       29.90     13.47 o 
   0  10  16        6.74       37.35     21.63 o 
   1  10  16        6.13       -5.11     18.87 o 
  -3  11  16        1.07       55.83     33.42 o 
  -2  11  16        5.32       -9.83     21.23 o 
  -1  11  16       14.34       11.55     13.74 o 
   2 -13  17        3.93        7.86     25.95 o 
  -1 -12  17        3.29       11.01     18.48 o 
   0 -12  17        2.69       27.92     24.77 o 
   1 -12  17        5.16       24.77     23.98 o 
   2 -12  17       20.38       47.18     27.92 o 
   3 -12  17        7.25       31.85     25.95 o 
   4 -12  17        0.01        9.76     16.89 o 
  -2 -11  17        8.80        6.29     18.48 o 
  -1 -11  17        0.07       -9.04     16.12 o 
   0 -11  17        0.33       -1.59     11.01 o 
   1 -11  17        7.51       16.91     22.41 o 
   2 -11  17        2.68       -5.50     20.45 o 
   3 -11  17       12.03       33.42     23.20 o 
   4 -11  17        7.89       12.62     13.09 o 
   5 -11  17        0.70        7.38     13.04 o 
  -3 -10  17        0.16       -4.72     21.23 o 
  -2 -10  17       35.09       85.72     25.56 o 
  -1 -10  17       15.78        6.91     12.56 o 
   0 -10  17        7.74        8.28     11.27 o 
   1 -10  17       11.34      -10.62     18.87 o 
   2 -10  17        6.15       13.11     15.28 o 
   3 -10  17        0.80       15.29     14.11 o 
   4 -10  17       23.65       55.26     14.51 o 
   5 -10  17       15.73       21.82     15.57 o 
  -3  -9  17       40.49       20.45     24.38 o 
  -2  -9  17       20.21       10.62     19.27 o 
  -1  -9  17       41.24       53.08     14.89 o 
   0  -9  17       91.34      101.25     16.70 o 
   1  -9  17       18.41       21.51      9.98 o 
   2  -9  17       36.44       36.68     15.67 o 
   3  -9  17       53.49       61.25     25.56 o 
   4  -9  17        0.24       -0.98      9.60 o 
   5  -9  17       30.60       55.03     18.68 o 
   6  -9  17        7.35       23.87     14.98 o 
  -4  -8  17        2.08      -12.98     21.23 o 
  -3  -8  17       11.09        7.08     19.66 o 
  -2  -8  17       52.24       82.02     18.28 o 
  -1  -8  17        1.93       -0.92      9.80 o 
   0  -8  17      215.04      208.14     21.58 o 
   1  -8  17       76.50      104.40     12.89 o 
   2  -8  17        0.17       -4.43     10.83 o 
   3  -8  17       48.60       63.87     11.26 o 
   4  -8  17       63.46       92.94     12.27 o 
   5  -8  17       13.56       15.46     10.00 o 
   6  -8  17      121.31      137.19     15.92 o 
  -4  -7  17        4.44       13.37     23.59 o 
  -3  -7  17       20.47       14.15     20.05 o 
  -2  -7  17        0.26       16.04     12.37 o 
  -1  -7  17      175.86      176.27     20.04 o 
   0  -7  17        6.68        4.74      8.04 o 
   1  -7  17      258.63      248.25     15.33 o 
   2  -7  17      182.74      193.59     17.24 o 
   3  -7  17      185.37      195.38     14.80 o 
   4  -7  17       48.36       35.39     10.33 o 
   5  -7  17       92.27       80.98     12.48 o 
   6  -7  17        1.67        6.64      8.97 o 
  -5  -6  17        8.67       18.09     25.95 o 
  -4  -6  17        2.33        1.18     18.87 o 
  -3  -6  17       55.06       81.41     18.13 o 
  -2  -6  17       79.73       85.75     13.45 o 
  -1  -6  17       91.84       94.08     13.90 o 
   0  -6  17      278.65      256.11     16.10 o 
   1  -6  17        0.24       -2.32      5.32 o 
   2  -6  17      417.92      407.13     25.62 o 
   3  -6  17      317.18      318.76     17.98 o 
   4  -6  17        1.34       -8.25      7.54 o 
   5  -6  17       84.82      103.94     12.03 o 
   6  -6  17       36.62       46.21     10.06 o 
  -5  -5  17        0.38       -6.29     22.81 o 
  -4  -5  17        0.50        2.78     14.83 o 
  -3  -5  17       37.42       50.14     12.01 o 
  -2  -5  17       51.50       48.47     11.28 o 
  -1  -5  17       21.17       10.69      6.46 o 
   0  -5  17       90.53      100.25      9.10 o 
   1  -5  17       71.39       84.25      8.37 o 
   2  -5  17      233.68      279.01     26.01 o 
   3  -5  17        5.09        1.52      6.37 o 
   4  -5  17       30.45       28.91      9.03 o 
   5  -5  17       26.42       18.67      7.58 o 
   6  -5  17       67.65       56.72      9.03 o 
   7  -5  17        4.76       -3.06      9.16 o 
  -6  -4  17        0.00      -26.34     24.38 o 
  -5  -4  17       11.22        2.22     16.67 o 
  -4  -4  17      210.24      204.48     25.16 o 
  -3  -4  17       12.66       25.38     10.61 o 
  -2  -4  17        5.48       18.59      7.38 o 
  -1  -4  17      105.44      106.89      9.76 o 
   0  -4  17        2.57       -0.81      4.85 o 
   1  -4  17       72.62       75.37      7.60 o 
   2  -4  17      812.31      820.56     22.49 o 
   3  -4  17        2.13        5.91      7.83 o 
   4  -4  17       50.50       36.62     12.71 o 
   5  -4  17       35.17       30.00      9.87 o 
   6  -4  17        3.00        6.68      8.29 o 
   7  -4  17       72.96       76.67     15.73 o 
  -6  -3  17       10.63       -3.51     17.89 o 
  -5  -3  17        0.27       -7.68     15.41 o 
  -4  -3  17      406.48      360.28     30.68 o 
  -3  -3  17       71.32       69.59     12.80 o 
  -2  -3  17       79.58       98.71      9.77 o 
  -1  -3  17       33.63       59.46      7.98 o 
   0  -3  17       78.50       74.28      7.60 o 
   1  -3  17       26.90       33.25      6.33 o 
   2  -3  17      208.58      202.46     11.91 o 
   3  -3  17      201.64      134.21      9.06 o 
   4  -3  17       25.29       30.47      6.90 o 
   5  -3  17        0.28       -0.92      8.26 o 
   6  -3  17        0.07      -11.92      8.26 o 
  -6  -2  17        0.26       -5.43     27.92 o 
  -5  -2  17      114.27      122.35     21.82 o 
  -4  -2  17       20.17       20.82     16.12 o 
  -3  -2  17       10.40       13.03      8.81 o 
  -2  -2  17      126.98      178.90     12.15 o 
  -1  -2  17       19.35       12.21      6.17 o 
   0  -2  17       51.35       46.01      6.42 o 
   1  -2  17      524.66      542.98     16.50 o 
   2  -2  17       15.69       14.31      5.70 o 
   3  -2  17      160.06      163.63     12.05 o 
   4  -2  17        1.61       -7.47     11.01 o 
   5  -2  17       32.15        9.44     11.40 o 
  -6  -1  17        0.74       -6.39     36.57 o 
  -5  -1  17      122.87      115.19     21.20 o 
  -4  -1  17      157.12      167.71     15.83 o 
  -3  -1  17        1.56       -1.31      7.21 o 
  -2  -1  17        0.04       -8.26      6.16 o 
  -1  -1  17      257.21      310.84     28.88 o 
   0  -1  17      165.48      150.01      8.44 o 
   1  -1  17      394.00      390.75     16.27 o 
   2  -1  17      335.44      292.13     14.56 o 
   3  -1  17        2.09       -1.00      5.16 o 
   4  -1  17       28.62       22.02     12.58 o 
   5  -1  17       23.52       36.57     12.98 o 
   6  -1  17        4.17        4.72     11.40 o 
  -6   0  17        0.87       -4.88     16.54 o 
  -5   0  17        9.45        3.91     20.64 o 
  -4   0  17      381.63      376.87     22.04 o 
  -3   0  17      527.47      489.49     25.08 o 
  -2   0  17       47.24       29.49      7.59 o 
  -1   0  17      604.80      567.46     15.87 o 
   0   0  17      482.87      575.40     19.17 o 
   1   0  17      213.86      203.26     14.36 o 
   2   0  17       13.74       -7.73      7.72 o 
   3   0  17       95.74      133.39     10.82 o 
   4   0  17        5.96        4.46      5.31 o 
   5   0  17       22.02       20.45     14.15 o 
   6   0  17       16.28       26.34     12.98 o 
  -7   1  17        4.45      -12.43     19.88 o 
  -6   1  17       34.00       -9.50     16.25 o 
  -5   1  17       13.79       -7.16     15.33 o 
  -4   1  17        4.99       -9.20      9.20 o 
  -3   1  17       90.72       88.99     11.50 o 
  -2   1  17      267.55      274.94     16.59 o 
  -1   1  17       47.21       64.10      8.08 o 
   0   1  17       15.04       29.22      8.17 o 
   1   1  17        1.45        0.13      4.85 o 
   2   1  17       19.27       21.57      7.53 o 
   3   1  17        1.50        0.03      6.87 o 
   4   1  17      150.13      148.36     13.02 o 
   5   1  17        0.00       11.55      8.06 o 
   6   1  17       70.46       86.90     18.87 o 
  -7   2  17       19.13       70.94     24.32 o 
  -6   2  17        0.54       33.33     18.88 o 
  -5   2  17       17.34       29.49     17.52 o 
  -4   2  17       13.19       -3.65      9.09 o 
  -3   2  17        0.69        3.79      8.00 o 
  -2   2  17        7.89        6.67      5.80 o 
  -1   2  17      585.58      518.57     20.53 o 
   0   2  17       51.70       37.14      9.16 o 
   1   2  17      164.27      183.53     14.77 o 
   2   2  17        3.98        2.21      6.99 o 
   3   2  17       33.18       37.88     13.17 o 
   4   2  17      116.36      102.52     12.14 o 
   5   2  17       14.01       -6.68     14.94 o 
   6   2  17        4.97       18.48     16.12 o 
  -7   3  17       40.39       -0.39     29.10 o 
  -6   3  17       15.63        3.06     25.75 o 
  -5   3  17        3.77       32.14     17.93 o 
  -4   3  17       26.33       25.90     25.13 o 
  -3   3  17       11.92       13.47      9.89 o 
  -2   3  17       43.04       46.01      9.64 o 
  -1   3  17      338.28      358.37     18.99 o 
   0   3  17      270.08      265.71     12.23 o 
   1   3  17        0.17      -14.87      7.44 o 
   2   3  17      131.51      133.34     21.04 o 
   3   3  17        0.03        0.79     12.58 o 
   4   3  17        0.11       -9.37      7.75 o 
   5   3  17      116.32      121.27     15.67 o 
  -6   4  17       17.11       11.83     21.23 o 
  -5   4  17        9.65       -1.20     15.38 o 
  -4   4  17       11.92        0.63      9.61 o 
  -3   4  17      124.39      141.85     15.88 o 
  -2   4  17      273.23      254.84     79.16 o 
  -1   4  17        0.02      -14.11      7.05 o 
   0   4  17      119.68      113.32     10.53 o 
   1   4  17       92.43       78.52     14.15 o 
   2   4  17       38.02       38.77     12.78 o 
   3   4  17        0.01       -7.29      8.63 o 
   4   4  17       79.42       79.15     15.73 o 
   5   4  17        8.58       27.74     20.25 o 
  -6   5  17        5.03       49.94     31.85 o 
  -5   5  17       79.92      118.74     32.64 o 
  -4   5  17      153.25      171.32     18.10 o 
  -3   5  17       13.03       22.88     10.30 o 
  -2   5  17       68.24       53.08     14.44 o 
  -1   5  17     1097.84     1096.97     47.39 o 
   0   5  17        0.13        4.24      7.58 o 
   1   5  17      223.62      252.51     43.64 o 
   2   5  17      132.79       80.20     15.77 o 
   3   5  17        0.02      -14.55     12.58 o 
   4   5  17        5.53       -2.98     11.52 o 
  -6   6  17       77.88       49.94     30.67 o 
  -5   6  17        8.83      -20.45     23.98 o 
  -4   6  17        0.85       20.84     23.98 o 
  -3   6  17        1.63       14.60     12.62 o 
  -2   6  17       38.91       37.36     15.14 o 
  -1   6  17        4.67       -6.56      7.88 o 
   0   6  17      118.64      117.01     16.67 o 
   1   6  17       25.40       52.29     18.87 o 
   2   6  17       32.37       21.63     16.12 o 
   3   6  17        0.73        9.04     16.51 o 
   4   6  17        0.03        9.83     18.48 o 
  -6   7  17       39.89       15.73     29.88 o 
  -5   7  17      264.70      258.72     44.82 o 
  -4   7  17        2.78       -3.15     24.38 o 
  -3   7  17        5.44       20.16     24.18 o 
  -2   7  17       35.65       29.02     14.45 o 
  -1   7  17        3.28       -5.57      8.41 o 
   0   7  17       92.33       97.91     24.38 o 
   1   7  17      148.53      176.15     29.49 o 
   2   7  17       17.49        3.15     15.33 o 
   3   7  17        0.41       -3.15     17.30 o 
  -5   8  17       20.04      -10.62     27.52 o 
  -4   8  17       33.66       57.80     29.88 o 
  -3   8  17        0.03        0.46     12.54 o 
  -2   8  17        0.01        2.71     13.01 o 
  -1   8  17       33.19       55.71     13.69 o 
   0   8  17       29.13       25.16     18.09 o 
   1   8  17       56.86       61.34     23.20 o 
   2   8  17       26.08       37.75     22.02 o 
   3   8  17        0.01      -18.09     17.69 o 
  -5   9  17        0.01        5.50     28.70 o 
  -4   9  17       41.47       51.12     30.28 o 
  -3   9  17       29.64       28.49     17.00 o 
  -2   9  17        0.58       -9.13     13.09 o 
  -1   9  17        0.01       13.74     17.10 o 
   0   9  17       41.90       27.13     20.84 o 
   1   9  17        0.02       -8.65     15.73 o 
   2   9  17       11.41       30.67     22.81 o 
  -4  10  17        2.97       -8.26     25.95 o 
  -3  10  17        2.50        1.97     25.95 o 
  -2  10  17        2.27        6.68     20.45 o 
  -1  10  17        0.23       18.55     13.20 o 
   0  10  17        3.56       -9.44     16.12 o 
   0 -12  18        1.77        5.11     22.81 o 
   1 -12  18        3.88       15.73     23.20 o 
   2 -12  18       70.60       53.08     29.49 o 
   3 -12  18        4.71       12.19     23.59 o 
   4 -12  18        0.51        0.61     16.34 o 
  -2 -11  18        0.03        1.97     19.27 o 
  -1 -11  18        3.67       -5.11     17.69 o 
   0 -11  18        2.81       15.65     21.63 o 
   1 -11  18        1.12        7.08     19.27 o 
   2 -11  18        0.05        0.00     21.63 o 
   3 -11  18       11.59       29.10     22.41 o 
   4 -11  18        0.83        2.22     12.51 o 
   5 -11  18        0.02       13.33     17.06 o 
  -2 -10  18        8.82       25.56     22.02 o 
  -1 -10  18        0.12       -2.65     20.64 o 
   0 -10  18        7.53        4.28     11.12 o 
   1 -10  18      139.80      103.02     29.10 o 
   2 -10  18       14.09       17.30     22.81 o 
   3 -10  18        7.78        0.62     14.04 o 
   4 -10  18       14.69       26.36     13.12 o 
   5 -10  18        0.96      -16.14     12.50 o 
  -3  -9  18       32.96       28.70     23.59 o 
  -2  -9  18        1.69      -14.94     17.69 o 
  -1  -9  18        9.76       -0.66     13.76 o 
   0  -9  18        6.53       22.87     12.00 o 
   1  -9  18        4.74        7.98     10.22 o 
   2  -9  18       96.62      148.61     38.53 o 
   3  -9  18        2.09       20.77     13.83 o 
   4  -9  18       22.31       41.77     12.90 o 
   5  -9  18        4.49       23.89     13.19 o 
   6  -9  18        2.16       22.89     14.98 o 
  -4  -8  18        5.43        4.33     23.59 o 
  -3  -8  18       63.59       33.03     23.98 o 
  -2  -8  18      145.25      151.24     21.08 o 
  -1  -8  18        3.31        7.17     11.26 o 
   0  -8  18        0.39       11.80     10.18 o 
   1  -8  18      137.43      132.28     17.57 o 
   2  -8  18       71.40       68.47     15.98 o 
   3  -8  18      101.19      106.58     13.39 o 
   4  -8  18       34.11       19.83     10.45 o 
   5  -8  18       13.40       18.08     10.41 o 
   6  -8  18        0.48        8.15     10.79 o 
  -4  -7  18       11.38       24.77     22.41 o 
  -3  -7  18       28.84       20.45     20.05 o 
  -2  -7  18       80.68       80.40     16.13 o 
  -1  -7  18      276.07      307.04     26.30 o 
   0  -7  18       26.14       13.15     11.82 o 
   1  -7  18        2.15        0.26      8.74 o 
   2  -7  18        0.20      -12.13      8.03 o 
   3  -7  18       40.19       43.05      9.76 o 
   4  -7  18      193.36      206.30     17.51 o 
   5  -7  18       53.08       55.78     11.69 o 
   6  -7  18        0.79       -0.44      9.29 o 
  -5  -6  18        0.74        3.93     23.20 o 
  -4  -6  18        2.51      -23.59     19.66 o 
  -3  -6  18       17.58       43.64     22.02 o 
  -2  -6  18       37.75       36.81     12.87 o 
  -1  -6  18      110.85       91.84     12.82 o 
   0  -6  18       10.19       16.89      7.49 o 
   1  -6  18       47.80       62.27      8.55 o 
   2  -6  18        1.29        8.06      8.65 o 
   3  -6  18        0.75        9.23      7.77 o 
   4  -6  18       28.39       21.10     12.57 o 
   5  -6  18       54.28       49.68     12.27 o 
   6  -6  18        6.64        8.24      8.68 o 
  -5  -5  18       19.21        3.54     23.98 o 
  -4  -5  18        9.18       40.50     23.98 o 
  -3  -5  18       93.44      118.97     15.43 o 
  -2  -5  18      341.52      371.35     40.26 o 
  -1  -5  18       15.59        8.97     10.95 o 
   0  -5  18       63.57       68.99      8.45 o 
   1  -5  18       96.73       89.48      9.02 o 
   2  -5  18       17.05       32.22      8.37 o 
   3  -5  18       94.33      131.51     14.22 o 
   4  -5  18       34.40       50.51      9.56 o 
   5  -5  18       73.08       81.52     10.42 o 
   6  -5  18       30.21       18.91      8.36 o 
  -6  -4  18        0.22       -7.47     25.56 o 
  -5  -4  18        0.98       11.80     23.98 o 
  -4  -4  18       11.33       18.20     16.91 o 
  -3  -4  18       59.82       41.61     11.21 o 
  -2  -4  18      612.27      614.43     24.23 o 
  -1  -4  18       19.46        9.44      7.51 o 
   0  -4  18       69.64       79.78      8.12 o 
   1  -4  18       18.76       28.04      5.91 o 
   2  -4  18       75.77       91.73      9.02 o 
   3  -4  18       26.38       27.35      6.86 o 
   4  -4  18       95.78       99.25     13.75 o 
   5  -4  18       93.36      113.55     14.34 o 
   6  -4  18       23.84       24.57      9.73 o 
  -6  -3  18       24.38       24.38     27.13 o 
  -5  -3  18        1.02       -1.55     15.69 o 
  -4  -3  18       19.59       21.63     16.40 o 
  -3  -3  18      592.26      608.92     27.56 o 
  -2  -3  18      192.00      229.04     14.11 o 
  -1  -3  18      331.26      277.76     16.54 o 
   0  -3  18       73.04       96.58      8.30 o 
   1  -3  18       12.83        6.67      6.06 o 
   2  -3  18      719.31      654.49     21.33 o 
   3  -3  18       10.35        0.56      5.40 o 
   4  -3  18        4.82        3.51      5.61 o 
   5  -3  18      152.40      160.61     14.73 o 
   6  -3  18       64.27       43.62      9.87 o 
  -6  -2  18       31.69       25.49     19.32 o 
  -5  -2  18       90.94      111.50     22.22 o 
  -4  -2  18        0.00       -1.57     14.74 o 
  -3  -2  18       17.25        0.86      9.66 o 
  -2  -2  18      919.70      911.10     29.17 o 
  -1  -2  18       47.54       43.20      7.37 o 
   0  -2  18      420.75      355.07     14.29 o 
   1  -2  18      437.36      416.51     16.92 o 
   2  -2  18       39.85       45.84      7.26 o 
   3  -2  18       37.69       32.18      6.33 o 
   4  -2  18        7.44        7.86      6.17 o 
   5  -2  18        7.42      -12.19     11.40 o 
   6  -2  18      151.74      157.76     15.33 o 
  -6  -1  18        0.35        6.09     18.63 o 
  -5  -1  18      259.35      289.87     30.14 o 
  -4  -1  18        5.35        3.55     14.26 o 
  -3  -1  18       42.56       64.39     15.31 o 
  -2  -1  18      461.50      405.66     29.09 o 
  -1  -1  18      942.40      877.70     24.37 o 
   0  -1  18       35.16       40.89      5.84 o 
   1  -1  18     1648.63     1635.29     41.32 o 
   2  -1  18        9.65       14.19      7.10 o 
   3  -1  18        3.82       26.17      8.66 o 
   4  -1  18       19.01       19.71      6.21 o 
   5  -1  18        6.14       -0.39     12.19 o 
   6  -1  18       22.43        7.08     12.19 o 
  -6   0  18       60.71       53.85     21.54 o 
  -5   0  18       38.53       19.41     17.65 o 
  -4   0  18       47.00       70.28     14.16 o 
  -3   0  18        7.47        7.50      8.21 o 
  -2   0  18        8.80        4.51      7.04 o 
  -1   0  18      576.36      628.15     17.28 o 
   0   0  18     1533.47     1474.82     38.06 o 
   1   0  18        0.03      -12.73      6.37 o 
   2   0  18        0.20       -4.87      6.99 o 
   3   0  18       14.04        0.77      6.22 o 
   4   0  18        9.61       19.25      7.23 o 
   5   0  18       65.64       67.63     17.30 o 
   6   0  18      135.83      132.90     19.66 o 
  -6   1  18      156.06      129.76     25.00 o 
  -5   1  18      184.06      169.81     33.42 o 
  -4   1  18        9.59       18.77     10.54 o 
  -3   1  18       97.99      126.20     15.15 o 
  -2   1  18        1.66      -11.05      5.98 o 
  -1   1  18        8.14        4.75      6.40 o 
   0   1  18      852.29      850.01     29.48 o 
   1   1  18      423.17      395.97     18.50 o 
   2   1  18       61.44       65.44     15.89 o 
   3   1  18       86.48       76.81     11.32 o 
   4   1  18        6.20       19.52     10.62 o 
   5   1  18       23.40       29.72      9.83 o 
   6   1  18       33.60       34.99     17.30 o 
  -6   2  18       23.65       42.74     20.48 o 
  -5   2  18      113.59      100.27     60.55 o 
  -4   2  18        0.55       -2.65     10.91 o 
  -3   2  18       10.55      -13.91     10.62 o 
  -2   2  18      267.12      322.19     26.96 o 
  -1   2  18      290.10      300.54     17.22 o 
   0   2  18       55.76       37.92      9.63 o 
   1   2  18      476.56      472.14     27.40 o 
   2   2  18      236.34      252.11     31.80 o 
   3   2  18        2.65       -1.20      8.04 o 
   4   2  18        3.64        9.62      9.23 o 
   5   2  18       99.06       89.09     13.01 o 
   6   2  18        1.28        3.93     16.51 o 
  -6   3  18      113.08       56.25     21.55 o 
  -5   3  18        0.46       16.48     17.23 o 
  -4   3  18       30.20       21.49     11.21 o 
  -3   3  18        1.51        4.45      9.03 o 
  -2   3  18        3.45       -5.64      9.86 o 
  -1   3  18        2.56       11.28      8.19 o 
   0   3  18       52.18       42.42      7.68 o 
   1   3  18       32.90       40.55     11.81 o 
   2   3  18      128.41      132.43     16.44 o 
   3   3  18       68.00       89.50     14.35 o 
   4   3  18       22.58       18.90     10.75 o 
   5   3  18        5.50        5.17     10.20 o 
  -6   4  18       47.06       65.27     31.46 o 
  -5   4  18       37.47       79.47     21.66 o 
  -4   4  18       39.87       31.49     12.13 o 
  -3   4  18       24.37       32.45     11.30 o 
  -2   4  18        2.35        6.91      9.03 o 
  -1   4  18      317.44      291.51     18.03 o 
   0   4  18       37.04       45.64      8.57 o 
   1   4  18        1.31        4.82     10.29 o 
   2   4  18      179.69      209.16     24.97 o 
   3   4  18       41.77       43.76     15.14 o 
   4   4  18        4.62       13.17     11.52 o 
   5   4  18        0.17       12.42     12.43 o 
  -6   5  18        1.46      -12.58     25.56 o 
  -5   5  18       58.37       61.73     29.10 o 
  -4   5  18       58.41       65.93     21.82 o 
  -3   5  18       19.88       23.62     15.73 o 
  -2   5  18        1.98        1.77     11.01 o 
  -1   5  18      105.82       85.39     16.34 o 
   0   5  18        3.58       -1.66      7.36 o 
   1   5  18        4.50       17.09     11.49 o 
   2   5  18        2.25       15.46     11.93 o 
   3   5  18        0.97       13.23     11.64 o 
   4   5  18        2.52       14.55     16.91 o 
  -6   6  18        1.67       39.32     33.42 o 
  -5   6  18        6.05       21.23     27.92 o 
  -4   6  18      120.21      143.12     33.81 o 
  -3   6  18       72.36       90.91     18.25 o 
  -2   6  18        5.05       -2.46     11.62 o 
  -1   6  18       15.93       15.27     11.20 o 
   0   6  18        0.11        0.39     14.55 o 
   1   6  18        0.83        0.79     14.55 o 
   2   6  18       17.72       20.05     15.33 o 
   3   6  18       44.89       39.71     19.27 o 
   4   6  18        0.05        0.00     17.30 o 
  -6   7  18        0.06        2.36     28.31 o 
  -5   7  18        0.03      -20.84     26.34 o 
  -4   7  18        1.46        6.68     24.38 o 
  -3   7  18       52.07       22.79     15.45 o 
  -2   7  18       30.53       44.33     15.30 o 
  -1   7  18        1.09        5.01      9.59 o 
   0   7  18       26.42        3.15     14.94 o 
   1   7  18       12.57        9.83     17.30 o 
   2   7  18        0.12      -14.94     14.94 o 
   3   7  18        2.83       29.49     19.27 o 
  -5   8  18        2.15       34.21     31.06 o 
  -4   8  18        0.71       11.01     27.52 o 
  -3   8  18        2.93        1.83     25.75 o 
  -2   8  18       43.57       42.44     15.77 o 
  -1   8  18       63.74       73.75     15.84 o 
   0   8  18        4.46       21.63     18.48 o 
   1   8  18        4.41       -7.47     15.73 o 
   2   8  18       14.24       42.86     22.41 o 
  -4   9  18        4.49       11.80     27.13 o 
  -3   9  18        0.25      -12.50     13.66 o 
  -2   9  18       12.21       19.19     15.10 o 
  -1   9  18       45.32       58.12     19.27 o 
   0   9  18       24.32       39.71     22.41 o 
   1   9  18        2.02       -7.47     17.30 o 
  -3  10  18        0.01       -1.57     27.92 o 
  -2  10  18       20.93       29.49     22.81 o 
  -1  10  18        3.11        1.05     12.26 o 
   0  10  18       16.49      -16.91     16.91 o 
   0 -12  19        2.49       50.33     26.34 o 
   1 -12  19        2.72       11.80     22.81 o 
   2 -12  19       10.28       -3.15     23.59 o 
   3 -12  19       14.12       24.77     24.38 o 
  -1 -11  19       10.38       18.48     19.27 o 
   0 -11  19       11.69       43.64     25.16 o 
   1 -11  19        1.53       16.91     21.23 o 
   2 -11  19        1.25        6.68     22.02 o 
   3 -11  19       26.64       16.91     22.41 o 
   4 -11  19        7.13       21.63     13.91 o 
  -2 -10  19       37.31       31.06     22.02 o 
  -1 -10  19        4.05        3.43     12.18 o 
   0 -10  19        4.48       -2.17     10.40 o 
   1 -10  19        0.28        2.36     19.27 o 
   2 -10  19       10.37        5.90     19.66 o 
   3 -10  19        0.23      -12.29     12.91 o 
   4 -10  19       20.77        8.13     12.29 o 
   5 -10  19        1.18       11.57     17.30 o 
  -3  -9  19        6.19       46.40     26.34 o 
  -2  -9  19       11.60       23.20     20.45 o 
  -1  -9  19       98.88       84.47     30.87 o 
   0  -9  19       42.04       29.78     15.33 o 
   1  -9  19       81.07      121.50     30.28 o 
   2  -9  19        2.75      -12.25     19.27 o 
   3  -9  19       63.00       71.03     14.84 o 
   4  -9  19        6.45       -7.80     10.30 o 
   5  -9  19       40.78       38.56     22.41 o 
   6  -9  19        3.70        9.83     14.58 o 
  -4  -8  19        0.69       -3.93     22.02 o 
  -3  -8  19       23.27       11.40     20.45 o 
  -2  -8  19       32.12       39.71     15.28 o 
  -1  -8  19       90.10      113.41     17.56 o 
   0  -8  19      289.37      296.80     25.39 o 
   1  -8  19       68.59       79.10     12.06 o 
   2  -8  19        9.02        3.40     11.54 o 
   3  -8  19        9.73       15.10     19.05 o 
   4  -8  19        3.00       -3.78      8.43 o 
   5  -8  19       25.57       31.79     11.86 o 
   6  -8  19       67.89       84.30     14.38 o 
  -4  -7  19       14.73        8.26     23.98 o 
  -3  -7  19        6.22        6.68     18.87 o 
  -2  -7  19        3.34       -5.03     12.07 o 
  -1  -7  19       90.14      104.53     17.69 o 
   0  -7  19      589.69      618.96     27.64 o 
   1  -7  19      215.63      174.10     18.05 o 
   2  -7  19       32.61       35.30     11.06 o 
   3  -7  19        2.12        2.83      8.18 o 
   4  -7  19       79.40       82.80     13.35 o 
   5  -7  19        7.08       12.24      9.98 o 
   6  -7  19       74.95       85.51     13.41 o 
  -5  -6  19        2.22      -29.49     23.59 o 
  -4  -6  19        5.64       -9.44     21.23 o 
  -3  -6  19        3.99       14.94     19.66 o 
  -2  -6  19        1.39        2.81     11.52 o 
  -1  -6  19      258.42      291.70     24.80 o 
   0  -6  19      366.15      359.24     24.80 o 
   1  -6  19      263.51      249.74     15.38 o 
   2  -6  19      422.32      423.91     24.51 o 
   3  -6  19        6.87        3.71      7.55 o 
   4  -6  19        1.44        6.55      8.34 o 
   5  -6  19      236.52      209.43     16.94 o 
   6  -6  19        5.91       -5.38      8.60 o 
  -5  -5  19        1.63       18.09     25.56 o 
  -4  -5  19        0.24      -15.73     19.66 o 
  -3  -5  19       33.41       49.61     16.32 o 
  -2  -5  19       27.87       24.89     10.58 o 
  -1  -5  19        1.59       13.90      7.31 o 
   0  -5  19      104.94      106.41     10.95 o 
   1  -5  19      163.22      158.32     23.55 o 
   2  -5  19      703.11      672.38     24.09 o 
   3  -5  19      230.54      163.71     14.37 o 
   4  -5  19        1.10       -4.58      7.01 o 
   5  -5  19        0.00        2.69      7.93 o 
   6  -5  19       63.40       58.73     10.11 o 
  -5  -4  19        8.47        0.00     23.59 o 
  -4  -4  19       89.22      110.21     21.81 o 
  -3  -4  19       83.25       98.94     18.25 o 
  -2  -4  19       80.31       72.81     12.68 o 
  -1  -4  19      116.95      102.25     10.42 o 
   0  -4  19        0.09       -2.27      5.38 o 
   1  -4  19      206.01      231.35     12.12 o 
   2  -4  19      426.42      463.37     17.31 o 
   3  -4  19       25.02       34.91      8.84 o 
   4  -4  19        0.63        4.65      7.07 o 
   5  -4  19       34.32       23.61      7.80 o 
   6  -4  19        0.04       11.40      9.29 o 
  -6  -3  19        3.67       17.69     27.92 o 
  -5  -3  19        8.01        5.50     24.38 o 
  -4  -3  19       66.60      113.58     20.96 o 
  -3  -3  19        2.27        0.16      9.45 o 
  -2  -3  19       62.70       72.21     10.71 o 
  -1  -3  19       11.38        2.99      7.68 o 
   0  -3  19        3.35        4.92      5.35 o 
   1  -3  19      569.40      533.72     21.58 o 
   2  -3  19       22.89       -1.67      8.94 o 
   3  -3  19       70.55       74.51      9.87 o 
   4  -3  19        1.31        1.40      6.08 o 
   5  -3  19        1.65        2.18      8.41 o 
   6  -3  19        0.04       -6.24      8.29 o 
  -6  -2  19        0.64       -1.97     26.74 o 
  -5  -2  19       72.49       48.77     18.07 o 
  -4  -2  19       72.05       40.37     18.87 o 
  -3  -2  19      175.26      180.35     17.39 o 
  -2  -2  19       48.22       46.94      9.52 o 
  -1  -2  19        2.01        1.33      6.16 o 
   0  -2  19       10.22       24.17      7.80 o 
   1  -2  19      725.96      716.39     27.41 o 
   2  -2  19        7.32       -2.31      6.00 o 
   3  -2  19       48.56       50.03      8.22 o 
   4  -2  19        2.65        9.09      7.67 o 
   5  -2  19       11.91        5.90     14.15 o 
   6  -2  19        2.28       14.97     10.81 o 
  -6  -1  19        6.94       40.89     29.88 o 
  -5  -1  19       20.52       47.29     20.42 o 
  -4  -1  19       50.91       70.10     18.69 o 
  -3  -1  19       13.77       22.05     10.58 o 
  -2  -1  19       53.21       47.63     11.69 o 
  -1  -1  19        1.10       13.80      6.96 o 
   0  -1  19      311.34      274.57     14.86 o 
   1  -1  19       88.42       81.80      9.59 o 
   2  -1  19       79.76       91.93     16.51 o 
   3  -1  19       60.81       42.64      9.72 o 
   4  -1  19        0.08        6.86      6.78 o 
   5  -1  19        1.01       10.22     13.37 o 
   6  -1  19       91.49       88.08     18.09 o 
  -6   0  19        5.06       25.31     19.20 o 
  -5   0  19       23.14       38.28     20.05 o 
  -4   0  19       38.28       37.60     11.97 o 
  -3   0  19      110.89      125.97     26.82 o 
  -2   0  19        1.27       -1.17      6.60 o 
  -1   0  19      390.71      365.87     16.58 o 
   0   0  19       72.29       76.18      8.92 o 
   1   0  19      360.40      325.72     23.46 o 
   2   0  19      372.45      359.38     15.35 o 
   3   0  19        0.05       -2.03      7.13 o 
   4   0  19       17.51        1.84     19.07 o 
   5   0  19        9.16       11.39      9.63 o 
   6   0  19        5.09       31.46     14.94 o 
  -6   1  19        0.66       27.93     20.29 o 
  -5   1  19       20.62       16.94     18.05 o 
  -4   1  19        2.06       -1.51      9.75 o 
  -3   1  19       21.62       14.58     10.09 o 
  -2   1  19       36.43       34.93     12.77 o 
  -1   1  19      447.49      429.09     18.02 o 
   0   1  19      984.26      903.82     31.33 o 
   1   1  19        0.48       -1.27      8.63 o 
   2   1  19       26.00       39.30      9.67 o 
   3   1  19       54.96       40.78     10.24 o 
   4   1  19       13.56       13.28      8.44 o 
   5   1  19       69.06       75.70     11.90 o 
   6   1  19        2.00        6.29     15.73 o 
  -6   2  19       10.14       20.84     27.92 o 
  -5   2  19       10.74       -5.42     15.98 o 
  -4   2  19        1.38       -7.29      9.36 o 
  -3   2  19       68.15       51.90     11.46 o 
  -2   2  19      361.56      405.27     21.22 o 
  -1   2  19      246.15      263.58     16.74 o 
   0   2  19      107.06       85.95     11.57 o 
   1   2  19       36.41       39.53      9.31 o 
   2   2  19       47.11       64.03     12.87 o 
   3   2  19       71.85       68.86     13.96 o 
   4   2  19       93.80       89.48     13.51 o 
   5   2  19       96.16      128.95     15.67 o 
  -6   3  19       26.37       76.28     31.46 o 
  -5   3  19       13.20       -2.12     16.06 o 
  -4   3  19       81.49       61.41     21.52 o 
  -3   3  19        0.16       -0.05     10.46 o 
  -2   3  19        1.39        7.69      8.20 o 
  -1   3  19      687.06      721.27     32.52 o 
   0   3  19       67.52       67.40      8.67 o 
   1   3  19        6.03       -1.91     10.04 o 
   2   3  19      403.14      359.41     32.44 o 
   3   3  19        6.71       10.42     10.33 o 
   4   3  19        5.54        2.50     10.54 o 
   5   3  19       40.88       47.92     13.04 o 
  -6   4  19       16.34       37.35     29.88 o 
  -5   4  19       38.63       23.20     26.34 o 
  -4   4  19       25.01       16.72     22.02 o 
  -3   4  19        0.58       22.44     12.86 o 
  -2   4  19      270.01      279.00     38.53 o 
  -1   4  19       55.07       65.04     14.61 o 
   0   4  19      107.26       98.61     13.77 o 
   1   4  19       58.43       64.35     13.95 o 
   2   4  19       42.62       69.55     14.64 o 
   3   4  19        0.31      -10.56     10.03 o 
   4   4  19        3.92       11.13     19.27 o 
   5   4  19       16.58       19.14     15.73 o 
  -6   5  19        1.68       -7.86     27.92 o 
  -5   5  19       77.55      104.98     33.42 o 
  -4   5  19       11.94       11.80     22.81 o 
  -3   5  19        1.00      -12.58     11.78 o 
  -2   5  19      245.15      258.75     25.26 o 
  -1   5  19       48.93       21.97     12.84 o 
   0   5  19       18.87        9.00      8.64 o 
   1   5  19      153.17      178.12     28.31 o 
   2   5  19        3.52       -8.65     11.80 o 
   3   5  19        0.38        0.00     14.15 o 
   4   5  19       15.40       24.77     18.09 o 
  -6   6  19       56.49       38.14     31.85 o 
  -5   6  19        5.56       54.26     29.49 o 
  -4   6  19       40.13       55.44     27.52 o 
  -3   6  19        4.97      -10.87     11.98 o 
  -2   6  19        6.36        1.47     12.47 o 
  -1   6  19      143.17      158.14     20.40 o 
   0   6  19      163.20      172.10     20.85 o 
   1   6  19        0.03        1.18     15.73 o 
   2   6  19       57.63       80.60     22.81 o 
   3   6  19        2.56       -3.15     15.73 o 
   4   6  19        0.58       -1.97     18.48 o 
  -5   7  19       71.06       56.62     33.81 o 
  -4   7  19       44.03       82.57     32.24 o 
  -3   7  19       21.84       18.59     15.10 o 
  -2   7  19       36.66        6.86     13.24 o 
  -1   7  19        0.78       -5.94     11.41 o 
   0   7  19       67.88      105.77     26.34 o 
   1   7  19       31.28       10.22     17.30 o 
   2   7  19        0.20       11.40     18.09 o 
   3   7  19        7.62       -6.29     18.09 o 
  -5   8  19       22.41       57.41     33.42 o 
  -4   8  19      107.04      121.50     35.39 o 
  -3   8  19        0.26      -12.20     16.71 o 
  -2   8  19        1.48       15.70     24.38 o 
  -1   8  19        6.17        0.98     11.48 o 
   0   8  19        0.55      -14.15     15.73 o 
   1   8  19       21.97       16.12     20.84 o 
   2   8  19        4.55       -8.65     15.73 o 
  -4   9  19       19.54      -11.01     25.56 o 
  -3   9  19        0.51       10.56     15.24 o 
  -2   9  19        1.97        2.36     17.69 o 
  -1   9  19        1.21        6.60     12.18 o 
   0   9  19        4.59       -4.72     18.48 o 
   1   9  19        2.20       10.22     19.66 o 
  -2  10  19        3.84       12.58     20.84 o 
  -1  10  19        1.49       16.92     14.02 o 
   0 -12  20        0.28       11.40     24.38 o 
   1 -12  20       10.49       -6.29     23.20 o 
   2 -12  20       35.59       63.30     31.06 o 
   3 -12  20        0.00       36.96     25.95 o 
  -1 -11  20        0.33       -1.18     18.09 o 
   0 -11  20        2.74       -5.90     21.63 o 
   1 -11  20        0.70       21.63     21.63 o 
   2 -11  20        5.56      -12.98     20.05 o 
   3 -11  20       30.04       30.28     23.98 o 
   4 -11  20        4.62        4.03     13.05 o 
  -2 -10  20        3.41      -11.01     18.48 o 
  -1 -10  20        0.04        2.84     12.36 o 
   0 -10  20        2.73       -1.96     11.99 o 
   1 -10  20       98.50      132.51     32.64 o 
   2 -10  20        2.12       -7.47     18.87 o 
   3 -10  20        0.59       -6.33     13.89 o 
   4 -10  20        8.63       13.37     13.39 o 
   5 -10  20       12.33        1.95     14.61 o 
  -3  -9  20        2.87       -8.65     21.23 o 
  -2  -9  20        0.04       -0.39     18.48 o 
  -1  -9  20       24.13       69.69     16.46 o 
   0  -9  20       19.61        4.01     10.86 o 
   1  -9  20        0.78      -14.94     18.48 o 
   2  -9  20       57.83       78.29     32.05 o 
   3  -9  20        9.75       10.57     16.58 o 
   4  -9  20        0.01       13.45     11.23 o 
   5  -9  20        6.42       14.67     14.45 o 
  -4  -8  20        9.60      -35.78     22.02 o 
  -3  -8  20       11.29       10.62     21.63 o 
  -2  -8  20        3.21       -2.81     14.35 o 
  -1  -8  20       23.32       58.12     29.88 o 
   0  -8  20       40.16       68.62     14.90 o 
   1  -8  20        0.00        2.33     12.54 o 
   2  -8  20       26.23       24.77     14.15 o 
   3  -8  20       59.69       69.74     13.66 o 
   4  -8  20       36.79       31.82     12.12 o 
   5  -8  20       17.48       38.88     12.70 o 
   6  -8  20        1.25        2.07     11.25 o 
  -4  -7  20        6.83      -18.87     22.41 o 
  -3  -7  20       51.36       57.80     24.38 o 
  -2  -7  20      120.43      108.55     18.53 o 
  -1  -7  20       79.39       51.08     14.58 o 
   0  -7  20       62.04       72.93     12.67 o 
   1  -7  20       14.05       15.61      8.20 o 
   2  -7  20        0.46        9.92     10.11 o 
   3  -7  20       12.83       22.80     10.16 o 
   4  -7  20       94.87      136.10     19.46 o 
   5  -7  20        0.00       21.37     15.72 o 
   6  -7  20        0.10        1.05     10.07 o 
  -5  -6  20        0.01      -26.34     22.41 o 
  -4  -6  20       16.96      -16.12     22.41 o 
  -3  -6  20        7.82       35.78     22.81 o 
  -2  -6  20      144.14      166.14     24.57 o 
  -1  -6  20      117.74       78.25     19.46 o 
   0  -6  20        0.12       -3.51      7.32 o 
   1  -6  20        0.00        9.45      6.69 o 
   2  -6  20        0.17       10.15      9.87 o 
   3  -6  20       48.16       67.55     15.61 o 
   4  -6  20       68.86       63.16     11.77 o 
   5  -6  20      140.09      178.38     16.19 o 
   6  -6  20        0.03        0.09      8.94 o 
  -5  -5  20       10.31       37.75     27.92 o 
  -4  -5  20        0.01       15.73     22.41 o 
  -3  -5  20        1.09        5.85     12.47 o 
  -2  -5  20        5.15       -8.72      9.59 o 
  -1  -5  20      233.51      302.64     27.24 o 
   0  -5  20      231.80      214.09     13.33 o 
   1  -5  20       87.97       86.75      9.34 o 
   2  -5  20      850.47      760.52     26.43 o 
   3  -5  20       24.83       17.59      9.01 o 
   4  -5  20       32.08       34.38      9.41 o 
   5  -5  20       42.75       27.93      9.10 o 
   6  -5  20       23.62       16.27      9.19 o 
  -5  -4  20       10.60       -7.47     23.20 o 
  -4  -4  20       22.20       46.79     25.56 o 
  -3  -4  20        1.83      -10.34      9.51 o 
  -2  -4  20      376.47      427.23     28.49 o 
  -1  -4  20       77.02       63.35     10.20 o 
   0  -4  20       17.95       31.77      7.25 o 
   1  -4  20      377.74      274.23     32.70 o 
   2  -4  20      243.64      282.17     16.53 o 
   3  -4  20        0.20        2.14      7.46 o 
   4  -4  20       89.58       92.90     13.28 o 
   5  -4  20        0.75       14.94      7.73 o 
   6  -4  20       57.15       71.00     13.06 o 
  -6  -3  20        0.34      -18.48     25.56 o 
  -5  -3  20        5.53        7.08     24.77 o 
  -4  -3  20       31.18       25.66     17.08 o 
  -3  -3  20        1.74       -5.40      9.53 o 
  -2  -3  20      412.13      419.34     25.65 o 
  -1  -3  20      657.54      594.16     20.82 o 
   0  -3  20       20.28       18.68      6.28 o 
   1  -3  20      969.88      900.16     23.44 o 
   2  -3  20        7.69       -2.90      6.70 o 
   3  -3  20        9.21       -4.71      6.26 o 
   4  -3  20        0.34        4.20      7.01 o 
   5  -3  20       24.89       18.39      7.35 o 
   6  -3  20        1.64       -7.02      8.96 o 
  -6  -2  20       73.77      101.05     35.39 o 
  -5  -2  20       46.64       20.45     25.95 o 
  -4  -2  20        4.32       -9.53     14.73 o 
  -3  -2  20      225.25      184.26     17.75 o 
  -2  -2  20      199.76      206.29     32.24 o 
  -1  -2  20      668.72      749.87     23.14 o 
   0  -2  20     1035.82      951.48     25.06 o 
   1  -2  20      365.53      367.53     21.33 o 
   2  -2  20       19.14       20.64      6.97 o 
   3  -2  20        7.52       28.68      7.77 o 
   4  -2  20        3.43       -6.13      5.85 o 
   5  -2  20       73.27       84.48      9.24 o 
   6  -2  20      143.06       98.70     13.07 o 
  -6  -1  20       44.60       27.13     27.13 o 
  -5  -1  20      336.35      336.28     32.90 o 
  -4  -1  20        9.79       -0.50     15.14 o 
  -3  -1  20       26.21       23.18     11.21 o 
  -2  -1  20       40.89       20.45      7.58 o 
  -1  -1  20      223.53      276.82     17.97 o 
   0  -1  20      143.51      116.61     10.73 o 
   1  -1  20     1380.61     1199.95     71.53 o 
   2  -1  20        4.97        2.05     16.01 o 
   3  -1  20       54.07       42.21      7.64 o 
   4  -1  20       60.05       55.70     10.04 o 
   5  -1  20        2.00       -2.84     10.03 o 
   6  -1  20        7.87       30.67     15.33 o 
  -6   0  20       86.98       74.31     33.03 o 
  -5   0  20       40.86       17.05     18.21 o 
  -4   0  20       68.39       56.12     18.88 o 
  -3   0  20       12.39       15.80     11.71 o 
  -2   0  20        1.86       16.98      9.87 o 
  -1   0  20      929.12      927.39     31.27 o 
   0   0  20     1510.10     1452.86     43.13 o 
   1   0  20      346.06      364.40     35.58 o 
   2   0  20      315.61      330.17     16.41 o 
   3   0  20       29.92       21.90      9.63 o 
   4   0  20        3.17       15.69      8.63 o 
   5   0  20       56.77       65.99     10.83 o 
   6   0  20        3.12        9.44     14.15 o 
  -6   1  20      119.30       76.67     33.42 o 
  -5   1  20       13.76       28.06     18.41 o 
  -4   1  20        2.71        6.52     15.35 o 
  -3   1  20       24.69       42.22     11.74 o 
  -2   1  20        9.65       11.04      7.81 o 
  -1   1  20      124.13      116.34     10.87 o 
   0   1  20     1742.53     1743.17     51.25 o 
   1   1  20      314.05      341.86     24.69 o 
   2   1  20      167.66      140.28     16.15 o 
   3   1  20        0.75       10.41      9.31 o 
   4   1  20        0.13        6.32      8.75 o 
   5   1  20        0.24        7.43     12.39 o 
  -6   2  20       24.45       73.53     34.21 o 
  -5   2  20      130.03      127.79     34.60 o 
  -4   2  20       27.07       14.92     15.56 o 
  -3   2  20        2.43        3.74      9.46 o 
  -2   2  20       11.91       26.57      8.19 o 
  -1   2  20        1.72        3.01      7.58 o 
   0   2  20        3.00       -3.27      8.38 o 
   1   2  20      112.08      140.80     13.81 o 
   2   2  20      225.52      166.59     38.14 o 
   3   2  20       56.43       54.74     12.66 o 
   4   2  20       16.73       29.51     14.35 o 
   5   2  20        2.68       15.18     14.15 o 
  -6   3  20        5.60       48.36     30.67 o 
  -5   3  20       20.85        8.26     25.16 o 
  -4   3  20       44.85       86.07     17.48 o 
  -3   3  20        8.05       -5.44     10.62 o 
  -2   3  20        6.09       13.45     12.29 o 
  -1   3  20      125.77      159.18     19.20 o 
   0   3  20       79.24       72.12     12.83 o 
   1   3  20        0.01       -3.03      7.23 o 
   2   3  20       18.44       16.70     10.91 o 
   3   3  20       41.27       58.24     13.13 o 
   4   3  20        4.79        7.41     11.43 o 
   5   3  20        0.48       45.96     13.83 o 
  -6   4  20       65.98       46.40     32.24 o 
  -5   4  20       52.98       86.90     32.24 o 
  -4   4  20        3.01        5.46     12.24 o 
  -3   4  20       14.87       22.01     13.24 o 
  -2   4  20       40.92       30.78     12.92 o 
  -1   4  20       46.86       67.75     15.10 o 
   0   4  20       43.84       62.20     12.79 o 
   1   4  20       71.81       76.97     15.76 o 
   2   4  20       12.27        8.47     11.12 o 
   3   4  20      113.84      115.16     17.30 o 
   4   4  20        0.08        9.00     12.56 o 
  -6   5  20       24.30        9.44     29.88 o 
  -5   5  20       36.78       34.21     29.88 o 
  -4   5  20        7.95      -32.64     22.41 o 
  -3   5  20        8.84       24.51     23.98 o 
  -2   5  20        2.27       -1.19     23.79 o 
  -1   5  20        0.91       -7.98     22.41 o 
   0   5  20       31.12       39.81     15.14 o 
   1   5  20        1.21       -5.50     13.76 o 
   2   5  20        5.64       14.15     15.73 o 
   3   5  20        3.78       -3.54     14.94 o 
   4   5  20       18.65       24.38     19.27 o 
  -6   6  20       14.52       44.43     35.78 o 
  -5   6  20        4.38       -1.57     27.92 o 
  -4   6  20       51.86       16.51     25.56 o 
  -3   6  20       34.30       48.36     16.04 o 
  -2   6  20        5.47        7.59     26.93 o 
  -1   6  20       20.41       22.06     13.17 o 
   0   6  20        1.83        5.48     10.24 o 
   1   6  20       18.77       54.65     20.45 o 
   2   6  20       53.66       59.77     21.23 o 
   3   6  20       15.43       12.98     18.09 o 
  -5   7  20        1.27      -13.37     26.74 o 
  -4   7  20       64.40       96.73     33.81 o 
  -3   7  20       71.48       65.55     17.93 o 
  -2   7  20       30.30       29.18     14.94 o 
  -1   7  20       27.31       14.55     18.48 o 
   0   7  20       14.38      -14.33     10.62 o 
   1   7  20        0.64      -10.22     16.12 o 
   2   7  20        3.67        6.68     18.87 o 
   3   7  20        7.71      -15.33     16.12 o 
  -5   8  20        0.05       45.22     32.64 o 
  -4   8  20       23.55       60.16     32.24 o 
  -3   8  20        0.07        8.70     15.68 o 
  -2   8  20       51.66       40.17     16.29 o 
  -1   8  20        8.55      -11.01     14.15 o 
   0   8  20       16.12       32.16     14.32 o 
   1   8  20        1.91       -6.68     17.69 o 
   2   8  20       10.04       36.57     22.02 o 
  -4   9  20        0.42       16.12     28.70 o 
  -3   9  20        3.60       16.89     18.48 o 
  -2   9  20        0.02       19.66     20.05 o 
  -1   9  20       53.48       36.96     22.02 o 
   0   9  20       25.89       22.81     15.01 o 
   1   9  20       11.11       -1.97     20.45 o 
  -2  10  20        8.05        5.50     21.23 o 
  -1  10  20        0.07      -21.63     16.51 o 
   1 -12  21        2.73       53.47     29.88 o 
   2 -12  21        1.67       62.91     31.46 o 
   3 -12  21        2.12        2.36     24.38 o 
  -1 -11  21       11.70        8.65     19.27 o 
   0 -11  21        2.92       19.66     23.59 o 
   1 -11  21       14.41       -1.57     20.84 o 
   2 -11  21        3.07       -4.33     22.41 o 
   3 -11  21       20.90        8.26     24.77 o 
   4 -11  21        4.20        9.22     17.21 o 
  -2 -10  21       25.65       27.92     21.63 o 
  -1 -10  21        2.50       -3.15     12.28 o 
   0 -10  21       29.32       40.50     23.98 o 
   1 -10  21       22.15       21.23     23.59 o 
   2 -10  21        0.93       -9.44     20.05 o 
   3 -10  21       17.21        7.50     12.16 o 
   4 -10  21       14.27        7.41     14.07 o 
   5 -10  21        0.10       -0.30     15.15 o 
  -3  -9  21        0.02       43.64     26.34 o 
  -2  -9  21       10.35      -20.05     16.91 o 
  -1  -9  21      109.47      120.17     19.55 o 
   0  -9  21       78.55       95.84     17.19 o 
   1  -9  21       21.55       14.94     20.84 o 
   2  -9  21       31.54       18.62     15.17 o 
   3  -9  21        9.68        0.81     10.44 o 
   4  -9  21       20.96        5.93     11.49 o 
   5  -9  21       23.81       24.82     14.78 o 
  -3  -8  21        0.86       -3.15     20.45 o 
  -2  -8  21        0.23      -11.61     12.78 o 
  -1  -8  21      175.94      183.91     22.48 o 
   0  -8  21      504.51      522.41     32.78 o 
   1  -8  21       13.33       42.00     17.10 o 
   2  -8  21       16.03      -12.83     11.36 o 
   3  -8  21        8.01        2.16     10.59 o 
   4  -8  21        0.31       14.81     13.06 o 
   5  -8  21       64.12       56.03     16.68 o 
   6  -8  21       50.40       23.20     22.41 o 
  -4  -7  21       13.61        7.47     23.20 o 
  -3  -7  21       12.11       25.95     21.63 o 
  -2  -7  21       15.26       23.62     18.48 o 
  -1  -7  21        9.71       10.06     11.81 o 
   0  -7  21      434.76      448.99     29.01 o 
   1  -7  21      346.18      327.43     19.62 o 
   2  -7  21       94.83      112.50     31.85 o 
   3  -7  21        1.34       -0.07      8.40 o 
   4  -7  21       24.14       31.97     11.96 o 
   5  -7  21        1.39        0.53      9.95 o 
   6  -7  21       45.21       50.49     16.92 o 
  -4  -6  21        9.49      -14.55     22.41 o 
  -3  -6  21       76.21       38.53     22.41 o 
  -2  -6  21       43.61       21.49     13.34 o 
  -1  -6  21       92.97       89.24     23.39 o 
   0  -6  21       15.45       18.19     11.56 o 
   1  -6  21      392.76      413.73     21.29 o 
   2  -6  21      404.91      407.49     24.01 o 
   3  -6  21        2.49       -7.72      7.82 o 
   4  -6  21        2.58        8.19      9.32 o 
   5  -6  21       70.42       65.07     12.52 o 
   6  -6  21        0.06       -4.78      9.33 o 
  -5  -5  21        2.78      -33.42     22.81 o 
  -4  -5  21       16.77       52.69     26.74 o 
  -3  -5  21       26.75       20.66     14.27 o 
  -2  -5  21       23.45       47.45     14.30 o 
  -1  -5  21      237.07      233.15     19.00 o 
   0  -5  21       42.55       57.03     15.57 o 
   1  -5  21       84.71      110.13     11.86 o 
   2  -5  21        4.47       -2.87      7.83 o 
   3  -5  21      161.39      167.24     15.23 o 
   4  -5  21        0.04       -1.90      8.71 o 
   5  -5  21       31.54       42.12     10.69 o 
   6  -5  21       33.72       13.09     15.91 o 
  -5  -4  21       23.36       -9.83     24.77 o 
  -4  -4  21        5.37       13.37     22.81 o 
  -3  -4  21        0.75        1.43     12.20 o 
  -2  -4  21      102.14      104.28     17.08 o 
  -1  -4  21       65.40       89.74     12.51 o 
   0  -4  21       97.22       89.12     10.56 o 
   1  -4  21      217.77      256.74     16.42 o 
   2  -4  21        3.37        6.79      7.39 o 
   3  -4  21       80.11       81.62     14.87 o 
   4  -4  21        0.30      -11.28      7.57 o 
   5  -4  21        0.42       11.64      7.78 o 
   6  -4  21       11.90       14.50     11.76 o 
  -5  -3  21       15.86       36.17     26.34 o 
  -4  -3  21      115.73       86.90     30.28 o 
  -3  -3  21       55.86       57.35     15.53 o 
  -2  -3  21      515.11      549.36     27.31 o 
  -1  -3  21      249.05      231.82     15.85 o 
   0  -3  21        5.63        6.57      6.69 o 
   1  -3  21        5.70       19.04      5.11 o 
   2  -3  21      187.58      179.47     13.64 o 
   3  -3  21        5.68        0.79      7.15 o 
   4  -3  21        2.37        2.10      7.40 o 
   5  -3  21        6.26        7.59      7.33 o 
   6  -3  21       23.96       21.75     13.37 o 
  -6  -2  21        2.53        5.11     28.70 o 
  -5  -2  21       11.02      -12.19     23.20 o 
  -4  -2  21       27.50       22.41     24.38 o 
  -3  -2  21       90.13      135.83     31.37 o 
  -2  -2  21        5.96        3.94      8.04 o 
  -1  -2  21      177.87      167.70     12.58 o 
   0  -2  21      231.33      198.77     11.92 o 
   1  -2  21       96.92       96.30     12.84 o 
   2  -2  21       57.71       58.99      9.21 o 
   3  -2  21       34.91       45.26      9.04 o 
   4  -2  21        0.28       -1.42      6.53 o 
   5  -2  21       13.19       17.71      8.06 o 
   6  -2  21        0.06       -0.38      9.52 o 
  -6  -1  21        4.12      -48.76     24.38 o 
  -5  -1  21        6.44       23.98     26.74 o 
  -4  -1  21       30.94       14.55     17.46 o 
  -3  -1  21       63.59       72.78     20.66 o 
  -2  -1  21       34.41       27.03     15.95 o 
  -1  -1  21       64.58       62.04      7.61 o 
   0  -1  21        0.01      -12.23      6.23 o 
   1  -1  21       31.07       36.32      9.66 o 
   2  -1  21       17.97        6.03      9.15 o 
   3  -1  21       25.33       36.65     11.40 o 
   4  -1  21       16.00       27.19      9.52 o 
   5  -1  21        5.06        4.80      8.21 o 
   6  -1  21        3.36      -14.15     14.15 o 
  -6   0  21        2.32      -18.09     27.92 o 
  -5   0  21        1.64       10.22     26.34 o 
  -4   0  21       26.48        1.40     16.82 o 
  -3   0  21        6.51       18.37     11.07 o 
  -2   0  21       78.17       70.08      8.08 o 
  -1   0  21       34.69       39.09      7.99 o 
   0   0  21       70.97      107.21     17.14 o 
   1   0  21      132.04      126.16     16.57 o 
   2   0  21      149.05      169.32     17.41 o 
   3   0  21       40.80       45.25     17.89 o 
   4   0  21        7.24       14.52     12.19 o 
   5   0  21       51.59       48.49     11.56 o 
   6   0  21        3.71       15.33     15.73 o 
  -6   1  21       37.81       57.41     33.03 o 
  -5   1  21        9.34       50.72     29.88 o 
  -4   1  21        1.62       -6.68     22.81 o 
  -3   1  21        3.37        0.65     10.34 o 
  -2   1  21       81.40       53.43     25.20 o 
  -1   1  21       50.15       61.19      9.39 o 
   0   1  21      660.83      666.30     30.08 o 
   1   1  21       21.96       -3.68     10.11 o 
   2   1  21        0.05       -2.10      6.73 o 
   3   1  21       32.45       44.72     13.76 o 
   4   1  21        1.12        3.26     15.73 o 
   5   1  21       65.22       72.33     17.30 o 
  -6   2  21        1.20       22.41     30.67 o 
  -5   2  21        6.15       62.91     30.28 o 
  -4   2  21        2.74      -10.03     12.66 o 
  -3   2  21       19.85       15.39     19.86 o 
  -2   2  21      146.10      168.73     17.22 o 
  -1   2  21       18.20       33.31     12.75 o 
   0   2  21       72.50       81.62     12.06 o 
   1   2  21       23.50       32.30     12.27 o 
   2   2  21       83.76       91.43     15.67 o 
   3   2  21        3.21       19.17     10.67 o 
   4   2  21       25.85       24.76     11.52 o 
   5   2  21        0.04        0.62     11.24 o 
  -6   3  21       21.38       23.20     30.67 o 
  -5   3  21        2.63       12.19     26.34 o 
  -4   3  21        8.02        4.15     12.29 o 
  -3   3  21        0.11        6.16     14.74 o 
  -2   3  21      121.29      133.55     19.25 o 
  -1   3  21      299.65      303.48     26.26 o 
   0   3  21       32.63       31.82      9.93 o 
   1   3  21      119.55      110.04     15.84 o 
   2   3  21       35.26       53.97     13.59 o 
   3   3  21        7.48       25.66     12.00 o 
   4   3  21       55.65       67.37     14.98 o 
   5   3  21       21.95       30.58     13.51 o 
  -6   4  21       50.55        5.11     27.92 o 
  -5   4  21        4.20       16.12     27.52 o 
  -4   4  21       28.23       13.37     24.38 o 
  -3   4  21        1.54        5.80     12.36 o 
  -2   4  21       23.70       10.86     12.87 o 
  -1   4  21       12.03       -1.45     11.43 o 
   0   4  21      211.89      223.33     31.46 o 
   1   4  21        3.99        0.79     12.58 o 
   2   4  21       18.75       46.83     13.79 o 
   3   4  21        3.75        4.55     11.49 o 
   4   4  21       27.43       38.37     20.64 o 
  -6   5  21       14.10       14.55     33.03 o 
  -5   5  21       62.91       39.32     30.67 o 
  -4   5  21        1.35      -14.55     24.38 o 
  -3   5  21        0.00        3.39     13.32 o 
  -2   5  21      109.17      117.41     45.22 o 
  -1   5  21       49.23       69.64     15.73 o 
   0   5  21        9.94       -1.56      9.68 o 
   1   5  21      203.32      147.84     29.10 o 
   2   5  21       14.26       44.43     18.48 o 
   3   5  21       10.91       27.92     18.09 o 
   4   5  21        2.06       23.98     19.27 o 
  -5   6  21        4.09        0.79     27.52 o 
  -4   6  21      116.24       87.29     33.03 o 
  -3   6  21        1.96        1.56     12.74 o 
  -2   6  21       42.40       35.95     21.23 o 
  -1   6  21       43.96       33.64     14.74 o 
   0   6  21        5.69        2.08     14.55 o 
   1   6  21        6.09       10.22     14.94 o 
   2   6  21       24.85       41.29     20.84 o 
   3   6  21        0.15       16.51     17.69 o 
  -5   7  21        3.19       71.56     31.46 o 
  -4   7  21       11.95      -16.51     25.95 o 
  -3   7  21        0.01      -10.05     16.91 o 
  -2   7  21        0.17        3.81     14.35 o 
  -1   7  21        8.93       -6.68     14.15 o 
   0   7  21       43.72       52.49     15.01 o 
   1   7  21        2.01        3.15     17.30 o 
   2   7  21        6.20        4.33     20.05 o 
  -4   8  21        0.15      -33.03     25.16 o 
  -3   8  21       26.99       48.04     18.70 o 
  -2   8  21        4.14      -11.40     17.69 o 
  -1   8  21        5.31        8.26     18.09 o 
   0   8  21        0.03       13.93     12.78 o 
   1   8  21       31.87       48.76     23.59 o 
  -3   9  21        4.02       28.70     29.49 o 
  -2   9  21        7.36      -12.58     18.87 o 
  -1   9  21        1.28       -3.15     18.87 o 
   0   9  21        0.07       20.33     14.17 o 
   1 -12  22       23.03       25.95     26.74 o 
   2 -12  22       11.81       49.15     29.88 o 
   0 -11  22        0.65        0.39     22.81 o 
   1 -11  22        0.85      -16.12     22.41 o 
   2 -11  22       19.29       13.37     24.77 o 
   3 -11  22        2.80       31.46     25.56 o 
   4 -11  22        0.56      -13.20     20.84 o 
  -2 -10  22        0.31       21.23     22.81 o 
  -1 -10  22       20.90       37.14     19.07 o 
   0 -10  22       31.15       44.82     26.34 o 
   1 -10  22       44.56       47.97     26.74 o 
   2 -10  22        0.22      -18.87     18.48 o 
   3 -10  22       13.65        7.89     12.84 o 
   4 -10  22        5.80      -11.27     11.64 o 
  -3  -9  22        3.37      -14.94     20.45 o 
  -2  -9  22        0.09      -11.01     18.87 o 
  -1  -9  22        5.90       29.10     18.09 o 
   0  -9  22        0.05        2.49     11.43 o 
   1  -9  22       23.58       11.40     22.02 o 
   2  -9  22       54.60       32.20     16.12 o 
   3  -9  22        0.32        5.76     11.17 o 
   4  -9  22        3.78       14.67     12.33 o 
   5  -9  22        8.42        4.98     14.02 o 
  -3  -8  22       17.02       12.19     21.23 o 
  -2  -8  22        0.02        3.72     12.64 o 
  -1  -8  22        0.61        2.22     12.08 o 
   0  -8  22       11.04        9.23     11.04 o 
   1  -8  22        0.17        2.88     14.30 o 
   2  -8  22       29.23       21.17     14.70 o 
   3  -8  22       30.29       23.79     11.45 o 
   4  -8  22        0.00      -18.09     13.76 o 
   5  -8  22        5.68       20.60     14.43 o 
  -4  -7  22        0.17      -37.75     22.02 o 
  -3  -7  22        0.14      -32.24     16.12 o 
  -2  -7  22       69.17      100.72     18.77 o 
  -1  -7  22        0.28       -9.77     10.98 o 
   0  -7  22       37.44       51.29     13.50 o 
   1  -7  22       39.19       47.59     16.10 o 
   2  -7  22       17.22       17.14     15.92 o 
   3  -7  22       40.68       40.14     12.87 o 
   4  -7  22       61.49       62.38     14.77 o 
   5  -7  22        2.63       -0.72     10.32 o 
   6  -7  22        0.01       19.44     11.64 o 
  -4  -6  22        7.94        2.36     23.98 o 
  -3  -6  22        0.19        4.33     20.84 o 
  -2  -6  22       29.29       16.60     12.75 o 
  -1  -6  22       99.18      117.01     17.97 o 
   0  -6  22       22.48       15.16      9.96 o 
   1  -6  22       21.65       22.12     13.47 o 
   2  -6  22       12.99       13.89      8.63 o 
   3  -6  22        9.17       -5.92      8.66 o 
   4  -6  22       87.14       68.00     12.85 o 
   5  -6  22       16.25       29.85     10.93 o 
   6  -6  22        1.98        2.30     10.46 o 
  -5  -5  22        0.10       22.81     29.10 o 
  -4  -5  22        3.21       -7.08     23.20 o 
  -3  -5  22        3.52       -6.22     15.33 o 
  -2  -5  22        7.89       11.50     12.22 o 
  -1  -5  22      587.31      585.47     34.58 o 
   0  -5  22        4.92       -5.21      7.53 o 
   1  -5  22      163.23      182.57     12.66 o 
   2  -5  22        0.62        1.40      7.73 o 
   3  -5  22       35.29       19.36     10.04 o 
   4  -5  22       11.24        1.72      8.70 o 
   5  -5  22      136.92      134.31     19.70 o 
   6  -5  22        7.82        5.84      9.45 o 
  -5  -4  22        0.44      -21.63     23.59 o 
  -4  -4  22       13.78       13.76     23.59 o 
  -3  -4  22       27.35        1.31     12.14 o 
  -2  -4  22      245.57      242.24     24.95 o 
  -1  -4  22       42.09       34.98     11.09 o 
   0  -4  22      281.28      288.12     19.25 o 
   1  -4  22      110.88       86.18      7.95 o 
   2  -4  22       94.29      103.06     13.22 o 
   3  -4  22        2.46       16.94      8.94 o 
   4  -4  22      106.82      103.78     12.46 o 
   5  -4  22       15.97        9.95      8.70 o 
   6  -4  22       41.50       34.99     12.91 o 
  -5  -3  22       30.92       42.86     29.10 o 
  -4  -3  22       37.45       86.11     29.88 o 
  -3  -3  22       29.99       19.16     17.89 o 
  -2  -3  22        6.58      -14.09     10.77 o 
  -1  -3  22      179.57      211.08     17.85 o 
   0  -3  22       15.65       15.76      7.40 o 
   1  -3  22     1094.80      999.53     31.31 o 
   2  -3  22       26.22       29.45     12.78 o 
   3  -3  22       11.81       13.11      8.31 o 
   4  -3  22       40.13       42.22     10.81 o 
   5  -3  22       43.28       47.45     13.50 o 
   6  -3  22        3.50       -2.54     10.11 o 
  -5  -2  22        0.00      -11.40     24.77 o 
  -4  -2  22        1.42       25.16     24.77 o 
  -3  -2  22      101.92      138.51     19.65 o 
  -2  -2  22        3.78       -1.85     11.34 o 
  -1  -2  22      198.26      220.80     15.69 o 
   0  -2  22      994.33      989.76     26.69 o 
   1  -2  22       46.96       35.98     10.52 o 
   2  -2  22       76.11       66.13     11.11 o 
   3  -2  22       12.49       18.79      8.22 o 
   4  -2  22        3.08        2.51      7.54 o 
   5  -2  22        7.29        6.51      6.11 o 
   6  -2  22       32.10       48.85     21.63 o 
  -6  -1  22       36.78        5.11     28.31 o 
  -5  -1  22      204.24      257.93     44.04 o 
  -4  -1  22        0.39      -33.81     20.84 o 
  -3  -1  22       11.32       22.03     13.32 o 
  -2  -1  22       69.67       51.34     12.09 o 
  -1  -1  22       70.58       74.72     10.23 o 
   0  -1  22     2553.18     2423.87     59.21 o 
   1  -1  22      216.20      240.98     25.50 o 
   2  -1  22        3.16       -5.80      8.69 o 
   3  -1  22        5.52        6.61      8.80 o 
   4  -1  22        1.16        3.29     15.92 o 
   5  -1  22        7.63       14.78     14.55 o 
   6  -1  22       20.39       28.31     18.48 o 
  -6   0  22        0.32       -6.68     28.70 o 
  -5   0  22      191.42      164.35     40.11 o 
  -4   0  22       60.82       81.39     28.31 o 
  -3   0  22        0.80      -14.41     13.37 o 
  -2   0  22       39.05       39.16      8.40 o 
  -1   0  22      125.80      145.65     19.57 o 
   0   0  22       72.64       86.28     12.09 o 
   1   0  22      244.86      249.82     27.33 o 
   2   0  22      126.89       92.95     16.12 o 
   3   0  22        0.44        2.54      6.94 o 
   4   0  22        8.88       12.38     15.92 o 
   5   0  22       22.38       36.39     11.99 o 
  -6   1  22       58.92       79.42     34.99 o 
  -5   1  22        7.67        5.90     26.34 o 
  -4   1  22       34.51       12.58     24.38 o 
  -3   1  22       32.77       37.80     15.00 o 
  -2   1  22        3.06       -4.08     10.46 o 
  -1   1  22       89.85       86.11     12.89 o 
   0   1  22      367.05      427.51     22.21 o 
   1   1  22       29.60       15.00     11.48 o 
   2   1  22      230.23      210.20     16.40 o 
   3   1  22       21.89       35.94     12.18 o 
   4   1  22        0.35        0.76     13.17 o 
   5   1  22        0.89       11.01     17.89 o 
  -6   2  22       60.55        2.75     31.06 o 
  -5   2  22       33.41       21.23     28.70 o 
  -4   2  22        1.30       23.59     25.95 o 
  -3   2  22        4.97       -9.18     11.49 o 
  -2   2  22        4.95        3.69     11.52 o 
  -1   2  22       88.52      104.85     25.56 o 
   0   2  22      460.95      488.68     24.24 o 
   1   2  22      494.78      460.89     51.90 o 
   2   2  22       10.20       12.68      9.20 o 
   3   2  22       68.00       74.62     15.10 o 
   4   2  22        8.97       15.15     20.45 o 
   5   2  22        4.04       15.54     11.80 o 
  -6   3  22        0.90      -29.49     28.31 o 
  -5   3  22       23.41       27.92     27.92 o 
  -4   3  22       18.23        3.54     24.77 o 
  -3   3  22        0.60       19.91     13.89 o 
  -2   3  22        9.76       -5.36     11.35 o 
  -1   3  22        0.04        5.29     11.48 o 
   0   3  22       69.54       65.22     13.13 o 
   1   3  22       66.26       62.17     12.17 o 
   2   3  22        0.10       15.43     11.98 o 
   3   3  22        0.32        7.15     12.39 o 
   4   3  22       70.58       72.09     16.79 o 
  -6   4  22        7.09       -8.65     30.28 o 
  -5   4  22        0.00      -27.13     24.38 o 
  -4   4  22       39.99        2.75     24.77 o 
  -3   4  22       57.62       51.70     16.50 o 
  -2   4  22        0.02       -0.08     11.78 o 
  -1   4  22        0.67       -7.30     10.85 o 
   0   4  22       85.26      114.42     25.16 o 
   1   4  22       94.52       78.35     15.06 o 
   2   4  22       49.66       75.10     22.41 o 
   3   4  22       75.32       58.19     20.84 o 
   4   4  22        8.24       22.41     19.27 o 
  -5   5  22       16.55       -7.08     24.77 o 
  -4   5  22        1.80       -3.15     24.38 o 
  -3   5  22       38.67       25.77     18.09 o 
  -2   5  22       34.73       42.18     30.47 o 
  -1   5  22        6.69        7.40     11.69 o 
   0   5  22        0.03        2.36     14.94 o 
   1   5  22        4.71        8.65     16.51 o 
   2   5  22       14.04       16.12     16.91 o 
   3   5  22       22.28       47.58     19.66 o 
  -5   6  22       18.96       97.91     35.78 o 
  -4   6  22      113.67       97.51     34.21 o 
  -3   6  22       19.51       38.40     15.49 o 
  -2   6  22       16.01       12.87     14.73 o 
  -1   6  22        1.21       14.15     17.69 o 
   0   6  22        4.97       -6.27     10.70 o 
   1   6  22       69.60       50.33     21.63 o 
   2   6  22       48.26       52.29     22.81 o 
   3   6  22        0.01       12.19     20.05 o 
  -5   7  22        8.74      -25.16     26.74 o 
  -4   7  22       21.23       49.15     31.46 o 
  -3   7  22       42.16       58.43     19.03 o 
  -2   7  22        2.59       21.33     32.64 o 
  -1   7  22       22.11       38.93     22.02 o 
   0   7  22       42.70       28.57     14.43 o 
   1   7  22        7.25      126.61     30.28 o 
   2   7  22        6.82       -0.79     19.27 o 
  -4   8  22        3.58       22.02     29.10 o 
  -3   8  22       41.63       66.97     20.68 o 
  -2   8  22       46.69       56.62     24.77 o 
  -1   8  22        1.58       21.23     20.45 o 
   0   8  22        7.47       -5.11     14.15 o 
   1   8  22        3.81       26.74     22.02 o 
  -2   9  22        6.11       -7.86     20.05 o 
  -1   9  22       28.18       29.10     23.98 o 
   0   9  22        0.85       -1.97     20.05 o 
   0 -11  23        0.34      -14.94     22.02 o 
   1 -11  23        5.49       12.19     23.98 o 
   2 -11  23        0.71        8.65     21.63 o 
   3 -11  23        7.27       21.99     34.99 o 
  -1 -10  23        6.27      -14.02     12.71 o 
   0 -10  23       47.42       38.93     26.74 o 
   1 -10  23        5.67        7.47     22.41 o 
   2 -10  23        0.39       27.92     23.59 o 
   3 -10  23        8.94        6.29     15.29 o 
   4 -10  23       16.57       23.82     14.24 o 
  -2  -9  23       18.00        3.93     20.05 o 
  -1  -9  23       53.66       44.87     19.46 o 
   0  -9  23       91.44      145.48     34.21 o 
   1  -9  23       67.65       73.92     27.92 o 
   2  -9  23        0.62       -5.91     13.61 o 
   3  -9  23        5.46       19.55     11.85 o 
   4  -9  23       29.75       35.59     17.66 o 
   5  -9  23        6.16       -3.76     21.63 o 
  -3  -8  23        3.30       -6.68     20.84 o 
  -2  -8  23        2.46        6.12     14.43 o 
  -1  -8  23       51.28       46.89     15.73 o 
   0  -8  23      230.31      260.24     25.15 o 
   1  -8  23       43.56       57.41     23.98 o 
   2  -8  23       23.11        6.51     16.32 o 
   3  -8  23        1.21       -5.38     10.86 o 
   4  -8  23        8.93       -3.19     12.65 o 
   5  -8  23       57.90       55.80     17.21 o 
  -4  -7  23        1.17      -12.19     25.56 o 
  -3  -7  23        8.78      -13.76     19.66 o 
  -2  -7  23        0.42        2.88     12.99 o 
  -1  -7  23      183.50      256.39     29.88 o 
   0  -7  23      129.00      138.20     21.23 o 
   1  -7  23      117.70      123.66     20.96 o 
   2  -7  23       10.07       14.11     12.69 o 
   3  -7  23        6.80        6.63     10.39 o 
   4  -7  23        3.48        3.28     10.33 o 
   5  -7  23       26.93       22.49     11.96 o 
  -4  -6  23        6.77        0.39     24.38 o 
  -3  -6  23        5.47        2.36     20.84 o 
  -2  -6  23       13.28       39.69     14.83 o 
  -1  -6  23      137.66      136.06     19.35 o 
   0  -6  23       46.04       40.74     10.46 o 
   1  -6  23      243.43      247.72     26.34 o 
   2  -6  23      161.88      144.77     17.09 o 
   3  -6  23        0.97       -5.81      8.96 o 
   4  -6  23       17.04       24.20     11.42 o 
   5  -6  23       80.57      121.09     15.66 o 
   6  -6  23        7.43       18.03     13.47 o 
  -4  -5  23       82.64       11.01     26.74 o 
  -3  -5  23       13.35       36.54     23.20 o 
  -2  -5  23      130.22      111.45     33.42 o 
  -1  -5  23       40.72       31.90     24.38 o 
   0  -5  23       40.37       55.92     11.02 o 
   1  -5  23       91.92       86.05     13.61 o 
   2  -5  23      171.10      184.59     35.87 o 
   3  -5  23      143.37      136.82     18.35 o 
   4  -5  23       17.38       15.89     10.23 o 
   5  -5  23        3.27      -12.62     10.93 o 
   6  -5  23       20.01       30.63     11.61 o 
  -5  -4  23       20.59       42.07     30.67 o 
  -4  -4  23        4.45       -4.72     22.81 o 
  -3  -4  23       13.57       30.12     14.83 o 
  -2  -4  23       25.64        9.94     12.08 o 
  -1  -4  23       82.70       83.58     22.56 o 
   0  -4  23       86.28      102.60     12.58 o 
   1  -4  23       49.54       64.05     13.21 o 
   2  -4  23       15.92       15.53      9.16 o 
   3  -4  23      124.40      122.85     14.07 o 
   4  -4  23        5.42        3.41      8.51 o 
   5  -4  23       12.23       -2.05     10.59 o 
   6  -4  23       11.90        4.64     12.35 o 
  -5  -3  23       56.12      109.70     34.99 o 
  -4  -3  23       23.23       21.63     24.77 o 
  -3  -3  23        0.29       -0.92     12.39 o 
  -2  -3  23        0.99        9.45     12.58 o 
  -1  -3  23       34.27       50.19     15.63 o 
   0  -3  23      100.07       92.79     10.18 o 
   1  -3  23      265.45      260.28     16.84 o 
   2  -3  23      231.71      220.81     18.12 o 
   3  -3  23        8.69       13.78      9.16 o 
   4  -3  23       13.56       10.88      8.53 o 
   5  -3  23        0.34       -4.21      8.09 o 
   6  -3  23        1.14        6.60     11.05 o 
  -5  -2  23        4.82      -31.85     23.98 o 
  -4  -2  23       97.61      122.28     31.06 o 
  -3  -2  23      105.73      105.26     21.23 o 
  -2  -2  23       53.00       50.83     14.86 o 
  -1  -2  23      420.24      410.49     24.66 o 
   0  -2  23      140.60      132.05     10.75 o 
   1  -2  23      173.71      168.55     16.36 o 
   2  -2  23      108.10      123.92     16.98 o 
   3  -2  23       39.72       31.02      9.65 o 
   4  -2  23        2.94       14.80      8.24 o 
   5  -2  23        5.27       -0.19      7.71 o 
   6  -2  23        1.41      -11.40     14.55 o 
  -5  -1  23        0.88      -29.88     25.56 o 
  -4  -1  23        4.35      -14.94     22.41 o 
  -3  -1  23      145.45      160.35     21.60 o 
  -2  -1  23      142.98      156.10     20.02 o 
  -1  -1  23       44.79       29.55      7.99 o 
   0  -1  23      132.46      175.22     13.66 o 
   1  -1  23      414.98      404.78     23.86 o 
   2  -1  23       78.40       76.43     11.73 o 
   3  -1  23       35.40       56.07     12.75 o 
   4  -1  23        0.01       -2.36      7.78 o 
   5  -1  23       13.28       16.64     10.18 o 
  -6   0  23        0.01      -44.82     27.92 o 
  -5   0  23       33.17      -20.45     25.95 o 
  -4   0  23       46.61       58.59     28.70 o 
  -3   0  23       12.07        1.02     12.43 o 
  -2   0  23       93.46      109.75     17.74 o 
  -1   0  23       67.06       78.35     12.51 o 
   0   0  23       54.23       46.72      9.21 o 
   1   0  23       13.25       -5.73     10.36 o 
   2   0  23       71.19       85.40     15.06 o 
   3   0  23       12.64       14.51     12.13 o 
   4   0  23       63.58       76.68     13.98 o 
   5   0  23       13.68       29.24     11.61 o 
  -6   1  23       53.45       51.51     33.81 o 
  -5   1  23        3.41        4.72     25.95 o 
  -4   1  23       11.98       33.81     26.34 o 
  -3   1  23        7.98        2.90     11.98 o 
  -2   1  23       20.81       53.72     14.92 o 
  -1   1  23      427.81      419.14     30.58 o 
   0   1  23        2.14       10.78     11.40 o 
   1   1  23       97.44      117.67     40.50 o 
   2   1  23        0.01       -1.66      9.94 o 
   3   1  23       68.01       72.43     14.64 o 
   4   1  23       15.77       38.16     12.85 o 
   5   1  23       33.39       51.24     13.71 o 
  -6   2  23       20.60       -2.75     31.46 o 
  -5   2  23        0.64      -31.46     24.38 o 
  -4   2  23       23.34       -9.44     25.56 o 
  -3   2  23        3.39        3.15     11.99 o 
  -2   2  23      111.70      145.09     29.10 o 
  -1   2  23       83.54       80.58     15.84 o 
   0   2  23      151.85      180.29     26.34 o 
   1   2  23       10.67       28.81     13.01 o 
   2   2  23        1.67        5.19      8.36 o 
   3   2  23       24.38       39.04     13.79 o 
   4   2  23       84.47      132.44     18.92 o 
   5   2  23        4.18        0.24     12.15 o 
  -6   3  23        0.03       39.32     35.39 o 
  -5   3  23        2.90        4.33     26.34 o 
  -4   3  23       23.55       -1.18     25.56 o 
  -3   3  23        4.69       18.77     14.64 o 
  -2   3  23       23.43       33.79     14.74 o 
  -1   3  23      317.68      344.17     28.42 o 
   0   3  23       25.88       22.81     16.12 o 
   1   3  23      190.23      220.97     31.46 o 
   2   3  23        0.05      -12.98     12.19 o 
   3   3  23        4.70       17.30     18.87 o 
   4   3  23       12.47       34.72     14.26 o 
  -5   4  23        1.01      -35.39     24.77 o 
  -4   4  23        0.03       18.48     24.38 o 
  -3   4  23       15.50        5.60     13.37 o 
  -2   4  23        0.01        2.35     12.38 o 
  -1   4  23       11.27       -0.90     11.78 o 
   0   4  23        0.04        0.79     13.37 o 
   1   4  23       22.42        4.34     12.19 o 
   2   4  23       56.05       31.06     18.09 o 
   3   4  23        4.00      -18.48     14.15 o 
   4   4  23        0.00        3.54     18.09 o 
  -5   5  23       34.46       44.04     32.64 o 
  -4   5  23        3.64       20.84     25.95 o 
  -3   5  23        8.06       -6.04     14.16 o 
  -2   5  23       43.77       50.06     17.10 o 
  -1   5  23        4.49       -6.29     14.94 o 
   0   5  23       17.88       -5.90     14.55 o 
   1   5  23        0.51       13.80     11.26 o 
   2   5  23        4.33       12.19     18.09 o 
   3   5  23        1.90       -1.97     17.69 o 
  -5   6  23       23.85       -3.15     28.70 o 
  -4   6  23        4.04       18.09     29.10 o 
  -3   6  23       27.12       19.31     16.25 o 
  -2   6  23        1.31        0.64     13.24 o 
  -1   6  23       30.83        6.68     16.12 o 
   0   6  23       19.20        1.97     16.12 o 
   1   6  23       20.11       33.44     14.70 o 
   2   6  23       11.29        0.00     18.09 o 
  -4   7  23       13.71      -14.15     25.56 o 
  -3   7  23       51.76       61.01     28.70 o 
  -2   7  23        0.04      -12.19     18.09 o 
  -1   7  23        4.71      -17.30     15.33 o 
   0   7  23        6.72        7.46     12.87 o 
   1   7  23        0.00       -1.97     17.69 o 
   2   7  23       19.73       42.07     24.77 o 
  -3   8  23        0.54       22.64     18.04 o 
  -2   8  23        5.10       21.23     23.20 o 
  -1   8  23        0.09       -7.86     16.91 o 
   0   8  23        0.06       -0.39     13.07 o 
   1   8  23        8.93       -9.44     21.23 o 
   0 -11  24        0.24      -25.56     20.84 o 
   1 -11  24        1.63       12.19     25.56 o 
   2 -11  24       14.62        5.90     24.77 o 
   3 -11  24        0.28       22.38     17.56 o 
  -1 -10  24       30.85       34.60     26.34 o 
   0 -10  24       32.99       30.67     25.16 o 
   1 -10  24       11.71       -8.65     21.63 o 
   2 -10  24        1.15        7.47     22.81 o 
   3 -10  24        0.31       -2.49     14.27 o 
   4 -10  24        0.76       23.47     18.60 o 
  -2  -9  24        0.14      -12.98     19.27 o 
  -1  -9  24        0.31       -5.90     12.94 o 
   0  -9  24       16.13       59.77     26.34 o 
   1  -9  24       85.98      104.59     31.46 o 
   2  -9  24        1.61      -15.33     19.27 o 
   3  -9  24        0.15       -2.19     11.31 o 
   4  -9  24        0.90        2.92     14.27 o 
  -3  -8  24        6.35       -3.15     20.84 o 
  -2  -8  24        0.30      -11.23     15.73 o 
  -1  -8  24        6.89        8.95     23.00 o 
   0  -8  24        0.16       -9.83     18.48 o 
   1  -8  24       52.63       39.71     23.59 o 
   2  -8  24       70.21      105.73     20.76 o 
   3  -8  24        0.02       -1.68     10.41 o 
   4  -8  24        5.16        1.18     13.90 o 
   5  -8  24        0.40       14.28     16.32 o 
  -3  -7  24        2.45        3.54     22.02 o 
  -2  -7  24       23.26      -10.63     25.56 o 
  -1  -7  24       89.26       78.39     17.97 o 
   0  -7  24       17.56       31.55     13.16 o 
   1  -7  24       53.12       40.13     16.25 o 
   2  -7  24       29.44       42.50     12.43 o 
   3  -7  24       36.46       33.43     14.74 o 
   4  -7  24        0.56        6.89     13.03 o 
   5  -7  24       80.71       59.70     17.23 o 
  -4  -6  24        7.33      -25.95     21.63 o 
  -3  -6  24        0.69       -9.83     18.87 o 
  -2  -6  24      123.34      113.61     20.27 o 
  -1  -6  24       64.19       80.99     16.93 o 
   0  -6  24       41.09       52.86     13.60 o 
   1  -6  24        7.81        6.73     13.03 o 
   2  -6  24       41.43       53.37     17.63 o 
   3  -6  24       56.13       60.66     12.97 o 
   4  -6  24      122.35      106.67     15.26 o 
   5  -6  24       10.85       10.99     15.39 o 
  -4  -5  24       38.12       39.32     29.88 o 
  -3  -5  24       45.01       28.70     22.41 o 
  -2  -5  24        0.78        5.65     13.17 o 
  -1  -5  24      169.15      159.77     20.65 o 
   0  -5  24        9.48        8.88      8.86 o 
   1  -5  24      117.58      120.56     20.17 o 
   2  -5  24        7.39       13.59      8.95 o 
   3  -5  24        4.94       10.10      9.72 o 
   4  -5  24       46.23       83.84     13.66 o 
   5  -5  24       54.40       62.13     12.57 o 
  -5  -4  24        0.07       18.09     27.92 o 
  -4  -4  24        4.85       12.58     23.59 o 
  -3  -4  24        9.29        6.29     33.22 o 
  -2  -4  24       50.95       33.87     14.59 o 
  -1  -4  24        0.12       -2.21     10.19 o 
   0  -4  24      136.16      131.45     17.45 o 
   1  -4  24       40.91       55.87     11.70 o 
   2  -4  24        3.14       14.88      9.59 o 
   3  -4  24       15.96       22.83      9.87 o 
   4  -4  24       23.29       20.98      9.75 o 
   5  -4  24       26.03       25.17     10.04 o 
  -5  -3  24       78.65       58.59     32.64 o 
  -4  -3  24        0.32       -5.50     23.20 o 
  -3  -3  24        4.86      -13.52     12.15 o 
  -2  -3  24      261.05      251.38     25.51 o 
  -1  -3  24        0.06        8.46      9.81 o 
   0  -3  24      289.37      247.07     15.39 o 
   1  -3  24        5.89       -7.33      8.78 o 
   2  -3  24        1.29        4.76      9.22 o 
   3  -3  24        5.39        3.45      8.60 o 
   4  -3  24       43.18       54.42     11.28 o 
   5  -3  24        3.48       -2.71      8.62 o 
  -5  -2  24       12.20        3.54     27.52 o 
  -4  -2  24       10.27       -1.18     23.98 o 
  -3  -2  24       92.61      103.29     19.99 o 
  -2  -2  24        6.40        4.18     12.07 o 
  -1  -2  24       44.39       39.21      9.10 o 
   0  -2  24      120.33       97.97     10.33 o 
   1  -2  24        0.57        6.51      9.37 o 
   2  -2  24       27.81       37.52     10.26 o 
   3  -2  24       10.41        2.03      8.06 o 
   4  -2  24       13.87       -1.32      7.99 o 
   5  -2  24       21.82        9.01     12.60 o 
  -5  -1  24      144.66      170.65     39.71 o 
  -4  -1  24        2.36       21.23     26.74 o 
  -3  -1  24       11.05        1.03     13.04 o 
  -2  -1  24       57.94       50.46     10.16 o 
  -1  -1  24        9.70      -16.14      8.07 o 
   0  -1  24      243.72      289.74     19.22 o 
   1  -1  24      113.87       81.93     12.89 o 
   2  -1  24       15.74        4.28      8.79 o 
   3  -1  24        1.77       -0.96     14.55 o 
   4  -1  24        7.24       22.26     11.52 o 
   5  -1  24        0.03        4.10      7.95 o 
  -5   0  24       17.68       -3.93     27.52 o 
  -4   0  24       23.94       -5.90     25.16 o 
  -3   0  24        1.98        4.43     13.12 o 
  -2   0  24        0.92        0.49     11.43 o 
  -1   0  24       67.54       64.03     12.68 o 
   0   0  24      279.95      305.93     19.36 o 
   1   0  24      515.32      442.61     26.23 o 
   2   0  24       62.03       38.16     13.23 o 
   3   0  24        3.34        3.55     17.69 o 
   4   0  24       20.49       57.14     10.59 o 
   5   0  24        7.16       41.64     13.01 o 
  -5   1  24       24.28        1.97     27.52 o 
  -4   1  24       97.41       94.76     33.03 o 
  -3   1  24        4.11        2.17     15.92 o 
  -2   1  24        8.31        3.36     12.08 o 
  -1   1  24       44.53       80.29     16.61 o 
   0   1  24       65.95       78.19     13.58 o 
   1   1  24       88.14       76.42     20.64 o 
   2   1  24        0.52       -9.06      9.94 o 
   3   1  24        3.86        6.02      8.78 o 
   4   1  24        1.83       -3.50     11.70 o 
   5   1  24        0.09        2.10     11.90 o 
  -5   2  24        8.00       -3.15     25.16 o 
  -4   2  24        5.08       -8.65     23.59 o 
  -3   2  24       51.90       85.31     31.65 o 
  -2   2  24       14.42       21.85     13.32 o 
  -1   2  24        9.01       17.81     10.82 o 
   0   2  24       97.26      108.52     24.77 o 
   1   2  24       89.63      124.25     24.77 o 
   2   2  24       29.77       29.34     10.22 o 
   3   2  24       78.80      147.46     32.24 o 
   4   2  24       21.91       11.66     13.29 o 
  -5   3  24       33.53      -11.01     27.52 o 
  -4   3  24       24.03       29.88     28.70 o 
  -3   3  24        0.87       -1.58     13.29 o 
  -2   3  24       48.89       71.17     27.52 o 
  -1   3  24       27.56       43.73     13.94 o 
   0   3  24        8.27       25.16     18.09 o 
   1   3  24       26.10       36.17     17.30 o 
   2   3  24       53.16       61.23     14.59 o 
   3   3  24        5.02       16.12     17.69 o 
   4   3  24       52.96       50.33     20.84 o 
  -5   4  24        2.80        5.50     31.06 o 
  -4   4  24       19.95      -36.96     23.20 o 
  -3   4  24       41.19       46.00     18.29 o 
  -2   4  24        7.65       -8.08     12.93 o 
  -1   4  24       13.86       18.14     13.12 o 
   0   4  24        0.81      -11.40     13.76 o 
   1   4  24      108.51      116.23     26.34 o 
   2   4  24       64.23      108.52     25.95 o 
   3   4  24       16.72        9.44     18.09 o 
  -5   5  24        8.39      -14.94     27.92 o 
  -4   5  24       16.62       35.39     27.92 o 
  -3   5  24       89.04       59.93     18.68 o 
  -2   5  24       41.45       37.71     16.85 o 
  -1   5  24        0.01       14.94     17.69 o 
   0   5  24        2.77      -12.19     14.55 o 
   1   5  24        0.64        2.82     11.11 o 
   2   5  24        0.02        1.18     18.87 o 
   3   5  24       72.81      125.04     29.88 o 
  -4   6  24       61.39       61.73     32.64 o 
  -3   6  24       43.95       61.32     19.35 o 
  -2   6  24       40.62       59.16     18.25 o 
  -1   6  24       12.83       28.70     19.66 o 
   0   6  24        2.43      -12.58     15.33 o 
   1   6  24       12.11       14.80     13.06 o 
   2   6  24       37.19       29.49     23.59 o 
  -4   7  24       12.44       29.49     29.88 o 
  -3   7  24      139.78      115.89     24.35 o 
  -2   7  24        0.13        4.72     18.48 o 
  -1   7  24       18.23       12.19     20.05 o 
   0   7  24        8.59        2.75     18.09 o 
   1   7  24        0.06       22.07     14.11 o 
  -2   8  24       20.16      -13.76     22.02 o 
  -1   8  24        0.80      -16.51     19.66 o 
   0   8  24        0.04        2.36     21.23 o 
   1 -11  25       20.81       54.65     29.88 o 
   2 -11  25        1.97      -19.66     23.98 o 
  -1 -10  25        5.60       16.51     24.38 o 
   0 -10  25       73.37       95.15     33.03 o 
   1 -10  25        4.87        0.79     24.38 o 
   2 -10  25        0.98        2.36     23.59 o 
   3 -10  25       10.07       10.01     16.67 o 
  -2  -9  25        9.72       -6.68     19.66 o 
  -1  -9  25        3.49       33.03     26.74 o 
   0  -9  25       31.44       44.43     27.13 o 
   1  -9  25       83.69      117.17     33.81 o 
   2  -9  25        2.32       15.73     20.05 o 
   3  -9  25        3.16       -4.78     11.92 o 
   4  -9  25       23.13       41.08     27.72 o 
  -3  -8  25        0.25       -5.90     20.84 o 
  -2  -8  25       10.55       -5.90     20.05 o 
  -1  -8  25      112.08      111.14     34.40 o 
   0  -8  25       73.60      110.49     31.06 o 
   1  -8  25       54.84       46.40     25.16 o 
   2  -8  25       69.28       75.36     19.09 o 
   3  -8  25        2.35       10.07     12.10 o 
   4  -8  25       30.79       34.36     16.53 o 
   5  -8  25       87.55       86.56     19.97 o 
  -3  -7  25        0.00      -31.85     19.27 o 
  -2  -7  25        1.38       13.24     22.81 o 
  -1  -7  25       31.93       18.62     14.17 o 
   0  -7  25      111.38       86.90     27.92 o 
   1  -7  25       20.83       55.53     20.45 o 
   2  -7  25       44.68       38.14     13.20 o 
   3  -7  25       26.87       49.51     13.75 o 
   4  -7  25        1.26       11.96     12.91 o 
   5  -7  25        2.59        3.42     18.28 o 
  -4  -6  25        8.07        7.08     25.16 o 
  -3  -6  25        4.87       14.55     22.41 o 
  -2  -6  25        1.21       12.21     14.02 o 
  -1  -6  25       23.50       11.64     11.81 o 
   0  -6  25       53.80       57.65     22.61 o 
   1  -6  25      155.25      183.29     24.23 o 
   2  -6  25       44.46       36.06     12.31 o 
   3  -6  25       33.62       32.83     14.46 o 
   4  -6  25        0.89       -9.22     10.54 o 
   5  -6  25       11.23        4.19     11.32 o 
  -4  -5  25        5.61       -0.39     25.16 o 
  -3  -5  25        1.84       -2.36     21.63 o 
  -2  -5  25        0.81       -8.23     12.98 o 
  -1  -5  25        0.21      -23.90     18.28 o 
   0  -5  25       16.04       27.79     10.27 o 
   1  -5  25        0.27        4.38      9.59 o 
   2  -5  25      154.69      194.21     18.71 o 
   3  -5  25       54.33       70.23     13.62 o 
   4  -5  25        0.25       -1.53     10.12 o 
   5  -5  25       13.56       19.52     11.35 o 
  -4  -4  25       13.80       21.63     24.77 o 
  -3  -4  25       31.63       29.05     15.41 o 
  -2  -4  25        1.04       -9.86     12.07 o 
  -1  -4  25      119.35      126.06     18.57 o 
   0  -4  25       24.57       32.69     10.76 o 
   1  -4  25       10.91       20.36     10.07 o 
   2  -4  25       76.79       73.48     13.28 o 
   3  -4  25      126.08      113.41     16.17 o 
   4  -4  25        1.21       -0.57      9.77 o 
   5  -4  25        1.15       -7.35     10.63 o 
  -5  -3  25       34.49       59.37     33.81 o 
  -4  -3  25        2.41      -10.22     23.59 o 
  -3  -3  25       28.49       18.04     15.15 o 
  -2  -3  25       44.91       37.77     14.86 o 
  -1  -3  25       80.80       95.01     16.89 o 
   0  -3  25        7.58        6.47      7.13 o 
   1  -3  25      130.66      188.41     21.51 o 
   2  -3  25        8.50        8.52      9.73 o 
   3  -3  25       43.05       18.22     10.01 o 
   4  -3  25       46.33       47.76     12.28 o 
   5  -3  25        0.79        8.86      9.68 o 
  -5  -2  25       25.29       34.60     30.67 o 
  -4  -2  25      147.21      172.22     37.35 o 
  -3  -2  25       58.21       81.60     17.95 o 
  -2  -2  25        8.06        7.64     18.09 o 
  -1  -2  25       15.35       18.83      7.91 o 
   0  -2  25        0.97      -12.67      7.16 o 
   1  -2  25        0.64       -2.95      8.83 o 
   2  -2  25      233.28      261.84     19.93 o 
   3  -2  25       12.70       14.05      9.65 o 
   4  -2  25       27.00       17.94      9.81 o 
   5  -2  25        3.69        9.02     10.66 o 
  -5  -1  25        1.29      -27.92     26.74 o 
  -4  -1  25       32.62        4.33     24.77 o 
  -3  -1  25      167.84      110.55     20.27 o 
  -2  -1  25       15.15       19.90      9.11 o 
  -1  -1  25        4.31        8.31      9.30 o 
   0  -1  25       48.55       45.09      9.97 o 
   1  -1  25      144.54      155.35     16.86 o 
   2  -1  25      112.61      145.10     15.60 o 
   3  -1  25      181.13      202.23     17.55 o 
   4  -1  25        9.23      -11.45     10.18 o 
   5  -1  25        7.94       14.96     12.00 o 
  -5   0  25        4.69       38.93     29.49 o 
  -4   0  25       27.13        7.47     25.16 o 
  -3   0  25       51.80       50.78     16.62 o 
  -2   0  25      234.74      222.81     24.58 o 
  -1   0  25      257.23      275.33     22.36 o 
   0   0  25        0.91       -3.17     10.67 o 
   1   0  25      127.40      135.99     18.90 o 
   2   0  25       41.74       34.05     25.75 o 
   3   0  25       54.81       50.73     18.28 o 
   4   0  25       48.40       79.06     16.32 o 
   5   0  25        2.47        2.21     21.63 o 
  -5   1  25        0.30      -17.69     28.31 o 
  -4   1  25       30.01       53.87     30.28 o 
  -3   1  25       23.72       32.77     26.54 o 
  -2   1  25       47.10       40.65     15.17 o 
  -1   1  25      856.23      795.69     33.80 o 
   0   1  25        2.01        0.73     10.81 o 
   1   1  25        2.95       11.40     16.51 o 
   2   1  25       81.20       90.43     19.27 o 
   3   1  25        4.22       -8.15     10.26 o 
   4   1  25       30.32       52.41     14.64 o 
  -5   2  25        2.29       -4.72     27.52 o 
  -4   2  25        2.90      -16.51     24.38 o 
  -3   2  25       22.13       54.17     16.53 o 
  -2   2  25       56.06       76.56     32.05 o 
  -1   2  25        2.43       19.57     13.76 o 
   0   2  25       33.52       14.15     16.51 o 
   1   2  25       15.00       14.94     16.12 o 
   2   2  25       10.36       16.51     14.55 o 
   3   2  25       56.90       80.31     15.17 o 
   4   2  25       12.25       29.12     14.36 o 
  -5   3  25        2.03       25.16     31.46 o 
  -4   3  25        8.51       17.30     28.31 o 
  -3   3  25        0.15        5.27     14.92 o 
  -2   3  25      111.79      138.32     21.39 o 
  -1   3  25       14.95       15.43     12.82 o 
   0   3  25        0.97        0.79     15.33 o 
   1   3  25        2.00      -18.09     14.15 o 
   2   3  25       25.79       21.17     18.28 o 
   3   3  25        0.02        6.29     17.30 o 
   4   3  25       45.91       63.30     24.77 o 
  -5   4  25        4.02       37.75     33.81 o 
  -4   4  25        2.47       15.73     27.92 o 
  -3   4  25       17.82      -21.27     12.80 o 
  -2   4  25       10.18       -5.92     14.26 o 
  -1   4  25       78.67       84.14     24.77 o 
   0   4  25       31.04       14.15     18.09 o 
   1   4  25        8.88       -7.47     16.12 o 
   2   4  25        1.91        5.37     15.73 o 
   3   4  25        5.25       14.15     20.45 o 
  -5   5  25       29.28       49.94     35.78 o 
  -4   5  25        0.02        0.39     26.74 o 
  -3   5  25        3.42        1.86     16.29 o 
  -2   5  25       13.93       -6.84     13.89 o 
  -1   5  25        7.20       -1.97     18.09 o 
   0   5  25       13.28        1.57     16.51 o 
   1   5  25        2.20        1.37     12.26 o 
   2   5  25       11.44       24.38     20.84 o 
   3   5  25        3.50       -2.36     20.05 o 
  -4   6  25        0.73       34.60     31.06 o 
  -3   6  25       16.25       17.31     18.30 o 
  -2   6  25       10.64       25.95     21.63 o 
  -1   6  25        0.87       17.30     19.66 o 
   0   6  25        8.94       14.94     18.87 o 
   1   6  25        4.74        8.61     13.31 o 
   2   6  25        0.24       20.84     22.81 o 
  -3   7  25        0.11        3.93     21.63 o 
  -2   7  25        2.27       12.19     23.20 o 
  -1   7  25        0.96        1.57     18.87 o 
   0   7  25        4.16      -18.48     16.51 o 
   1   7  25        3.86        0.47     13.66 o 
  -2   8  25        0.77       -9.04     20.05 o 
  -1   8  25        5.30       18.48     22.81 o 
   0 -10  26       21.13       45.61     27.92 o 
   1 -10  26        1.74       -0.39     22.02 o 
   2 -10  26        7.40       11.01     23.59 o 
   3 -10  26        0.03       12.32     16.74 o 
  -1  -9  26        0.31        3.93     22.41 o 
   0  -9  26       25.48       53.47     28.70 o 
   1  -9  26       51.61       44.43     26.34 o 
   2  -9  26        1.57       -2.36     20.84 o 
   3  -9  26        1.77       -2.50     12.51 o 
   4  -9  26        2.26       31.93     18.45 o 
  -2  -8  26       10.77       10.62     21.63 o 
  -1  -8  26       19.52       27.68     23.79 o 
   0  -8  26        3.11       12.98     21.63 o 
   1  -8  26       80.91       99.08     30.28 o 
   2  -8  26       51.76      101.24     17.09 o 
   3  -8  26        4.30       11.67     12.43 o 
   4  -8  26        7.46       40.49     17.23 o 
  -3  -7  26        4.36       -0.39     21.63 o 
  -2  -7  26        2.41      -10.75     12.93 o 
  -1  -7  26       67.37       41.62     16.22 o 
   0  -7  26       11.11       34.99     24.38 o 
   1  -7  26        9.85       43.25     22.81 o 
   2  -7  26       38.11       47.72     14.36 o 
   3  -7  26       36.04       87.48     19.32 o 
   4  -7  26       12.03       16.64     26.54 o 
   5  -7  26       26.82        6.33     14.87 o 
  -3  -6  26        0.67      -14.55     20.45 o 
  -2  -6  26       60.32       60.44     24.18 o 
  -1  -6  26        6.48        1.86     11.87 o 
   0  -6  26        8.94       -3.93     17.69 o 
   1  -6  26        4.26       18.98     11.92 o 
   2  -6  26        2.87       -7.20     10.29 o 
   3  -6  26       69.72       68.83     16.68 o 
   4  -6  26       30.63       41.39     18.48 o 
   5  -6  26        1.84       19.81     16.18 o 
  -4  -5  26        1.70      -14.94     23.98 o 
  -3  -5  26        0.36      -12.58     19.27 o 
  -2  -5  26      156.77      127.65     21.24 o 
  -1  -5  26       65.54      109.09     23.39 o 
   0  -5  26        6.90       -9.83     14.55 o 
   1  -5  26        8.57       12.66     10.47 o 
   2  -5  26        5.95       11.06     13.21 o 
   3  -5  26        3.22        8.39     12.00 o 
   4  -5  26      214.75      202.94     19.59 o 
   5  -5  26       19.08       14.56     11.67 o 
  -4  -4  26        0.27      -18.09     25.95 o 
  -3  -4  26       51.28       64.97     18.77 o 
  -2  -4  26       36.66       60.04     16.90 o 
  -1  -4  26        1.95        0.08     12.39 o 
   0  -4  26       34.53       43.37     11.78 o 
   1  -4  26       22.87       16.67      9.96 o 
   2  -4  26        0.01        0.12     11.03 o 
   3  -4  26       44.65       50.24     12.95 o 
   4  -4  26       26.79       31.86     13.25 o 
   5  -4  26       44.99       58.17     13.18 o 
  -4  -3  26        5.17      -22.02     23.59 o 
  -3  -3  26       54.95       54.88     22.41 o 
  -2  -3  26       86.23       89.64     31.26 o 
  -1  -3  26       12.16        8.50     11.59 o 
   0  -3  26        4.99       -8.24      8.25 o 
   1  -3  26       73.48       66.46     15.69 o 
   2  -3  26       20.50        8.55      9.95 o 
   3  -3  26        1.68        2.42      9.37 o 
   4  -3  26       14.66        4.34     10.03 o 
   5  -3  26        0.01       -6.41      9.67 o 
  -5  -2  26        4.61       45.22     32.24 o 
  -4  -2  26        9.92       23.20     28.70 o 
  -3  -2  26        7.86       11.71     14.33 o 
  -2  -2  26       20.28       -3.78     12.07 o 
  -1  -2  26       76.55       83.17     20.25 o 
   0  -2  26       18.55       31.10     13.37 o 
   1  -2  26        3.35        8.50     20.45 o 
   2  -2  26       16.83       38.24     11.47 o 
   3  -2  26       19.26       10.10     10.21 o 
   4  -2  26        4.81       14.05      9.96 o 
   5  -2  26       13.70       14.33     10.23 o 
  -5  -1  26        0.32      -11.40     27.52 o 
  -4  -1  26       20.13       13.37     25.56 o 
  -3  -1  26        7.09        6.79     14.15 o 
  -2  -1  26        2.91       -1.55      8.66 o 
  -1  -1  26       94.16       59.45     14.58 o 
   0  -1  26       13.20        6.57     11.48 o 
   1  -1  26       20.32       15.89     11.92 o 
   2  -1  26       10.16       50.55     11.61 o 
   3  -1  26        3.19       16.44     11.70 o 
   4  -1  26        0.84        6.30      9.67 o 
   5  -1  26        7.90       16.95     16.30 o 
  -5   0  26       63.16       96.33     34.99 o 
  -4   0  26       16.47       27.52     28.31 o 
  -3   0  26        0.10       31.32     15.49 o 
  -2   0  26        4.59        5.74     12.47 o 
  -1   0  26       43.08       52.51     14.02 o 
   0   0  26       13.49       14.53     12.56 o 
   1   0  26       87.20       97.91     16.67 o 
   2   0  26        0.09      -10.14     10.22 o 
   3   0  26        0.18        3.54     19.27 o 
   4   0  26        1.12        9.94     12.08 o 
  -5   1  26       47.45       31.06     33.03 o 
  -4   1  26       27.87       17.30     26.34 o 
  -3   1  26       11.96       33.94     15.67 o 
  -2   1  26       13.17       26.85     14.72 o 
  -1   1  26       78.68       87.10     17.08 o 
   0   1  26       38.73       14.64     15.92 o 
   1   1  26      108.16      135.26     27.13 o 
   2   1  26       42.70       46.40     18.48 o 
   3   1  26        0.03       15.89     12.64 o 
   4   1  26       14.81       16.03     10.36 o 
  -5   2  26        9.80      -13.76     28.70 o 
  -4   2  26        0.16       11.01     27.52 o 
  -3   2  26       58.86       92.33     47.77 o 
  -2   2  26        1.89        5.83     12.85 o 
  -1   2  26        0.04        8.95     12.47 o 
   0   2  26        4.76       23.20     17.69 o 
   1   2  26       23.32       43.25     19.66 o 
   2   2  26       55.24       64.48     21.23 o 
   3   2  26       40.09       33.60     12.47 o 
   4   2  26       11.08       23.20     20.45 o 
  -5   3  26       50.01       69.20     36.17 o 
  -4   3  26        2.65      -44.04     22.02 o 
  -3   3  26       71.41       87.73     23.00 o 
  -2   3  26       88.86       43.10     23.00 o 
  -1   3  26        3.06        5.90     17.69 o 
   0   3  26        4.88       18.09     18.09 o 
   1   3  26        0.19       -3.15     14.94 o 
   2   3  26        0.65       -5.50     16.12 o 
   3   3  26       65.31       94.85     27.72 o 
  -5   4  26       23.63       18.09     30.67 o 
  -4   4  26       69.68       64.48     32.24 o 
  -3   4  26        4.55       -3.69     13.95 o 
  -2   4  26        6.68       -6.74     12.87 o 
  -1   4  26       30.70       41.68     20.45 o 
   0   4  26       12.75       -1.57     16.51 o 
   1   4  26        0.32       -1.18     16.12 o 
   2   4  26       61.02       74.33     16.62 o 
   3   4  26       22.04       25.56     22.41 o 
  -4   5  26        9.34       12.98     31.06 o 
  -3   5  26      199.36      198.64     28.32 o 
  -2   5  26       42.28       40.50     22.02 o 
  -1   5  26        4.23      -12.58     16.51 o 
   0   5  26       16.81       -3.93     16.51 o 
   1   5  26        0.01       -1.18     16.12 o 
   2   5  26       20.43       29.59     28.11 o 
  -4   6  26       18.58       16.12     33.03 o 
  -3   6  26       18.83       17.36     18.51 o 
  -2   6  26       29.19       85.72     29.49 o 
  -1   6  26        0.67      -15.73     17.69 o 
   0   6  26        9.63       27.92     22.02 o 
   1   6  26        0.08       -1.57     18.48 o 
  -3   7  26       18.25       15.33     25.16 o 
  -2   7  26       44.19       33.03     23.98 o 
  -1   7  26       43.29       43.64     25.95 o 
   0   7  26        0.55        8.65     21.23 o 
   0 -10  27       55.40       48.76     29.10 o 
   1 -10  27        0.67       39.32     27.92 o 
   2 -10  27        8.68       -0.79     23.59 o 
  -1  -9  27        0.78       16.51     24.38 o 
   0  -9  27       47.76       69.99     31.46 o 
   1  -9  27       62.19       80.21     30.67 o 
   2  -9  27        0.20        7.88     15.56 o 
   3  -9  27        1.15      -11.68     15.14 o 
  -2  -8  27       25.90        1.97     22.02 o 
  -1  -8  27       82.81       91.22     31.46 o 
   0  -8  27        6.00      -29.10     17.30 o 
   1  -8  27       44.44       -0.79     20.45 o 
   2  -8  27       11.16        3.20     14.32 o 
   3  -8  27        6.91      -11.05     11.63 o 
   4  -8  27        7.33       13.00     22.02 o 
  -3  -7  27        3.43      -25.16     21.23 o 
  -2  -7  27        3.23       -3.05     14.11 o 
  -1  -7  27       39.23       65.27     27.52 o 
   0  -7  27      147.83      210.75     39.32 o 
   1  -7  27        2.63       22.81     20.45 o 
   2  -7  27       17.81       16.78     13.07 o 
   3  -7  27       29.82       31.91     16.67 o 
   4  -7  27       23.09       40.80     16.90 o 
  -3  -6  27        3.06      -17.30     21.63 o 
  -2  -6  27        1.97        2.10     13.76 o 
  -1  -6  27        4.29       -5.78     11.95 o 
   0  -6  27       71.65       42.07     24.38 o 
   1  -6  27       37.08       49.04     13.77 o 
   2  -6  27        3.52        6.30     11.03 o 
   3  -6  27       23.24       -1.12     13.06 o 
   4  -6  27        6.01       15.00     14.87 o 
   5  -6  27        3.13       13.88     14.33 o 
  -4  -5  27        0.50      -22.81     24.38 o 
  -3  -5  27        0.01       -4.33     21.63 o 
  -2  -5  27        8.41       18.29     14.16 o 
  -1  -5  27      115.98      116.28     19.16 o 
   0  -5  27        2.50        2.75     19.66 o 
   1  -5  27       57.38       78.34     14.36 o 
   2  -5  27       42.14       46.01     15.69 o 
   3  -5  27        2.94        1.31     12.31 o 
   4  -5  27      141.75      127.82     20.60 o 
   5  -5  27        4.47        5.59     11.64 o 
  -4  -4  27       51.60       36.57     28.70 o 
  -3  -4  27       33.14       -0.39     22.81 o 
  -2  -4  27       12.06       -2.95     13.96 o 
  -1  -4  27        2.61       12.90     12.47 o 
   0  -4  27       49.55       53.05     12.81 o 
   1  -4  27       30.48       40.81     11.65 o 
   2  -4  27       88.50      104.33     18.87 o 
   3  -4  27       69.41       68.83     25.95 o 
   4  -4  27        0.17       -6.07     10.17 o 
   5  -4  27        0.84        3.67     11.09 o 
  -4  -3  27        0.06      -40.11     20.45 o 
  -3  -3  27       66.64       39.23     16.82 o 
  -2  -3  27       17.35        5.04     12.47 o 
  -1  -3  27        5.13        2.61      9.03 o 
   0  -3  27        4.43       -7.87     10.94 o 
   1  -3  27       10.74        0.97     11.31 o 
   2  -3  27       21.55       28.56     13.59 o 
   3  -3  27      150.38      198.29     20.82 o 
   4  -3  27       14.39        9.09     10.67 o 
   5  -3  27        0.11        3.63     10.90 o 
  -4  -2  27       77.85       61.34     31.85 o 
  -3  -2  27        0.17       -2.96     14.73 o 
  -2  -2  27       41.15       46.30     16.25 o 
  -1  -2  27        7.25       13.21     13.20 o 
   0  -2  27        5.09        5.87     12.20 o 
   1  -2  27      101.54       76.67     23.98 o 
   2  -2  27      156.41      190.38     22.35 o 
   3  -2  27        5.21       -2.59      9.80 o 
   4  -2  27       28.73       32.76     16.06 o 
   5  -2  27        4.85       17.24     14.81 o 
  -5  -1  27        0.30      -13.37     27.52 o 
  -4  -1  27      223.39      222.55     42.07 o 
  -3  -1  27      218.35      192.18     54.46 o 
  -2  -1  27       25.48       21.06     16.32 o 
  -1  -1  27      156.55      155.77     20.64 o 
   0  -1  27        0.00       -5.91     15.53 o 
   1  -1  27        9.47       23.51     13.37 o 
   2  -1  27      110.76       81.98     16.62 o 
   3  -1  27       60.72       66.10     13.38 o 
   4  -1  27        4.01        8.35     10.06 o 
  -5   0  27        0.27        6.29     30.67 o 
  -4   0  27       18.33        0.79     27.13 o 
  -3   0  27      128.55      174.40     24.74 o 
  -2   0  27      175.01      196.16     23.71 o 
  -1   0  27        0.00        7.05     11.67 o 
   0   0  27       26.42       28.70     13.78 o 
   1   0  27       92.60       91.85     17.41 o 
   2   0  27        2.63      -14.80     17.50 o 
   3   0  27      162.88      132.51     25.56 o 
   4   0  27       42.72       45.60     20.84 o 
  -5   1  27        3.41        7.47     30.67 o 
  -4   1  27       19.04       17.69     28.31 o 
  -3   1  27        1.75       -9.25     12.73 o 
  -2   1  27      135.02      124.65     20.40 o 
  -1   1  27      244.21      225.29     24.24 o 
   0   1  27        0.32      -13.66     10.29 o 
   1   1  27        2.91        9.44     16.51 o 
   2   1  27       86.00       72.35     23.20 o 
   3   1  27        0.45       -0.39     14.55 o 
   4   1  27       73.95       79.99     27.72 o 
  -5   2  27        7.61      -17.30     30.67 o 
  -4   2  27        7.26       38.93     30.28 o 
  -3   2  27       17.66       40.90     16.63 o 
  -2   2  27       24.87       39.65     21.43 o 
  -1   2  27      168.99      187.16     34.21 o 
   0   2  27       58.57       42.46     20.84 o 
   1   2  27       17.34        5.11     17.30 o 
   2   2  27       21.86       12.98     17.30 o 
   3   2  27       14.22       36.96     20.05 o 
   4   2  27       14.53       12.98     18.09 o 
  -4   3  27        0.25        9.83     28.31 o 
  -3   3  27       11.84        6.68     15.30 o 
  -2   3  27       73.60       94.29     20.55 o 
  -1   3  27        5.34       -6.29     16.12 o 
   0   3  27       10.18       -2.75     17.69 o 
   1   3  27        4.09        3.93     16.51 o 
   2   3  27        7.50       -8.65     16.51 o 
   3   3  27        0.08       13.87     15.14 o 
  -4   4  27        0.31      -33.03     26.34 o 
  -3   4  27        0.05        3.10     16.90 o 
  -2   4  27       12.35      -13.76     18.09 o 
  -1   4  27       20.92       14.15     20.05 o 
   0   4  27       11.85      -18.87     16.12 o 
   1   4  27        0.22       -4.33     16.91 o 
   2   4  27        0.87        7.98     12.47 o 
   3   4  27        3.44       41.29     21.63 o 
  -4   5  27        0.72      -54.26     27.13 o 
  -3   5  27       11.51       18.14     16.89 o 
  -2   5  27        0.60       12.19     20.45 o 
  -1   5  27        2.22      -18.09     16.51 o 
   0   5  27        0.02        6.29     19.27 o 
   1   5  27        0.41      -28.31     14.55 o 
   2   5  27        0.05      -14.74     11.95 o 
  -3   6  27        1.03       27.92     25.56 o 
  -2   6  27        0.45      -12.19     20.45 o 
  -1   6  27        2.17       16.51     23.59 o 
   0   6  27        5.90       29.10     21.63 o 
   1   6  27        7.43       62.12     25.95 o 
  -2   7  27        7.03       36.57     25.95 o 
  -1   7  27        0.17        4.33     22.41 o 
   1 -10  28        8.59        7.86     25.16 o 
  -1  -9  28        0.17       36.17     27.92 o 
   0  -9  28        0.77      -11.01     21.63 o 
   1  -9  28       17.10       38.14     27.52 o 
   2  -9  28        7.31       -0.43     15.69 o 
   3  -9  28       10.90        7.50     17.46 o 
  -1  -8  28        1.42        7.86     24.77 o 
   0  -8  28        5.87       -5.50     22.41 o 
   1  -8  28       53.48       71.95     28.70 o 
   2  -8  28       33.69       72.13     19.56 o 
   3  -8  28       25.67       16.22     13.82 o 
   4  -8  28        8.67       11.77     16.12 o 
  -2  -7  28        7.18       31.64     40.70 o 
  -1  -7  28      122.44      166.71     36.96 o 
   0  -7  28        9.78       45.61     25.16 o 
   1  -7  28        1.49        0.83     13.83 o 
   2  -7  28       45.36       38.76     18.48 o 
   3  -7  28       24.82       19.26     16.05 o 
   4  -7  28      110.39      139.20     23.63 o 
  -3  -6  28       10.29      -24.38     21.23 o 
  -2  -6  28       35.58        9.32     15.14 o 
  -1  -6  28        0.67        5.50     20.84 o 
   0  -6  28       35.33       22.41     21.63 o 
   1  -6  28        2.96      -10.90     12.63 o 
   2  -6  28       15.67       19.16     12.24 o 
   3  -6  28       93.35      107.11     20.99 o 
   4  -6  28       82.50       88.88     32.83 o 
  -3  -5  28        1.35        8.65     23.59 o 
  -2  -5  28       49.84       84.60     19.31 o 
  -1  -5  28       23.54       34.51     14.47 o 
   0  -5  28        0.27      -16.80     11.42 o 
   1  -5  28       83.16       68.09     14.41 o 
   2  -5  28        0.09        1.40     13.41 o 
   3  -5  28       14.21        8.20     13.48 o 
   4  -5  28       29.59       41.52     17.69 o 
  -4  -4  28        0.17      -32.64     23.20 o 
  -3  -4  28       24.67       15.73     24.77 o 
  -2  -4  28        0.19       -2.84     13.27 o 
  -1  -4  28       27.03       49.72     14.74 o 
   0  -4  28       41.01       29.92     13.74 o 
   1  -4  28       71.65       90.52     31.06 o 
   2  -4  28        8.06        6.68     12.99 o 
   3  -4  28       27.05       32.88     14.70 o 
   4  -4  28        0.64        0.93     12.82 o 
  -4  -3  28        0.11      -13.76     24.77 o 
  -3  -3  28       37.52       50.22     18.25 o 
  -2  -3  28       23.34       37.18     16.26 o 
  -1  -3  28        0.07        7.26      9.31 o 
   0  -3  28        5.91      -10.40     14.15 o 
   1  -3  28       21.57       18.82     12.75 o 
   2  -3  28       34.20       52.01     23.00 o 
   3  -3  28       27.45       34.02     26.34 o 
   4  -3  28       14.84        0.40     10.77 o 
  -4  -2  28        7.29        9.44     25.95 o 
  -3  -2  28        1.50       10.92     52.10 o 
  -2  -2  28       62.74       28.46     15.84 o 
  -1  -2  28       43.07       33.26     14.22 o 
   0  -2  28       15.96       41.39     15.15 o 
   1  -2  28       15.46       33.65     14.11 o 
   2  -2  28        2.72       15.00     12.54 o 
   3  -2  28        0.73        3.62     11.48 o 
   4  -2  28       10.19        3.99     14.01 o 
  -4  -1  28        9.56       -1.18     25.95 o 
  -3  -1  28        1.27       16.56     16.25 o 
  -2  -1  28        1.09       -8.45     12.23 o 
  -1  -1  28        3.39        2.97     12.09 o 
   0  -1  28       67.14       93.87     18.32 o 
   1  -1  28        5.26       -3.64     10.98 o 
   2  -1  28        1.52        5.87     11.43 o 
   3  -1  28        0.04       14.10     12.07 o 
   4  -1  28        0.06       -0.07     11.81 o 
  -4   0  28        0.33      -31.85     24.38 o 
  -3   0  28       10.13       44.43     27.52 o 
  -2   0  28        0.00      -10.89     13.03 o 
  -1   0  28        0.26        6.68     16.12 o 
   0   0  28       30.65       18.02     13.59 o 
   1   0  28       35.94       39.44     13.99 o 
   2   0  28        2.50       10.97     11.79 o 
   3   0  28        1.42        0.79     15.33 o 
   4   0  28        6.32       -1.18     16.91 o 
  -4   1  28        9.26       65.27     32.24 o 
  -3   1  28       11.73       21.17     16.89 o 
  -2   1  28       20.83        5.48     17.89 o 
  -1   1  28       12.94       25.16     19.66 o 
   0   1  28       16.42       12.19     19.07 o 
   1   1  28       58.90       96.73     25.95 o 
   2   1  28        3.56        5.50     16.12 o 
   3   1  28        3.25        7.08     16.91 o 
   4   1  28       11.51       18.09     20.05 o 
  -4   2  28       41.81       17.30     30.28 o 
  -3   2  28       46.72       19.95     17.66 o 
  -2   2  28        1.01        5.18     14.16 o 
  -1   2  28       36.77       43.64     22.41 o 
   0   2  28       36.06       76.67     25.56 o 
   1   2  28        6.83       39.71     20.45 o 
   2   2  28       44.07       42.86     20.45 o 
   3   2  28       17.71        4.33     17.69 o 
  -4   3  28        0.83       -0.79     31.06 o 
  -3   3  28       39.87       43.53     18.81 o 
  -2   3  28      152.17      152.95     33.42 o 
  -1   3  28       17.46        5.50     16.51 o 
   0   3  28        0.26       19.27     19.66 o 
   1   3  28        2.37       -9.44     16.91 o 
   2   3  28        7.14      -12.19     16.12 o 
   3   3  28       54.54       39.17     16.54 o 
  -4   4  28       69.54       71.17     35.78 o 
  -3   4  28        0.28      -14.44     15.10 o 
  -2   4  28       26.96       81.78     28.70 o 
  -1   4  28        0.51        0.39     18.09 o 
   0   4  28        0.55       -3.54     18.09 o 
   1   4  28        0.00       -9.04     18.09 o 
   2   4  28       11.75      -18.87     16.91 o 
  -3   5  28       97.41      107.34     32.24 o 
  -2   5  28       18.45       38.14     25.56 o 
  -1   5  28       14.31      -17.30     17.69 o 
   0   5  28        0.60       -1.97     19.27 o 
   1   5  28        4.56        5.50     20.05 o 
  -3   6  28       13.61       18.09     25.95 o 
  -2   6  28      110.70      114.03     33.81 o 
  -1   6  28        0.01       -7.86     18.87 o 
   0   6  28        2.36       25.16     22.81 o 
   0  -9  29       26.00       28.70     29.10 o 
   1  -9  29        8.70       33.81     26.34 o 
   2  -9  29        2.40       -1.18     23.20 o 
  -1  -8  29       23.13       -5.11     22.41 o 
   0  -8  29       16.48       13.37     24.77 o 
   1  -8  29       28.77       21.63     26.74 o 
   2  -8  29        4.92       -3.27     15.22 o 
   3  -8  29       11.13       21.51     17.29 o 
  -2  -7  29        9.09       24.77     24.77 o 
  -1  -7  29       60.23       66.06     27.92 o 
   0  -7  29       45.80       42.07     26.74 o 
   1  -7  29       31.26       18.48     16.12 o 
   2  -7  29       14.04       10.33     13.12 o 
   3  -7  29       16.05       10.15     15.94 o 
   4  -7  29       10.99        9.93     16.57 o 
  -3  -6  29        6.35       10.62     25.56 o 
  -2  -6  29        0.40      -10.24     25.36 o 
  -1  -6  29        0.06       -0.39     22.02 o 
   0  -6  29       95.12       90.83     30.67 o 
   1  -6  29       36.45       47.00     19.66 o 
   2  -6  29        6.85       12.14     14.74 o 
   3  -6  29       38.14       33.01     16.65 o 
   4  -6  29        3.72        8.26     15.01 o 
  -3  -5  29        5.20        5.90     23.59 o 
  -2  -5  29       15.44        9.62     15.28 o 
  -1  -5  29        4.33      -11.40     18.09 o 
   0  -5  29       21.39       37.09     15.43 o 
   1  -5  29        1.19        7.05     11.41 o 
   2  -5  29       10.47       19.70     15.26 o 
   3  -5  29       29.66       60.25     17.38 o 
   4  -5  29       21.18       30.40     16.12 o 
  -3  -4  29        6.73       13.37     24.38 o 
  -2  -4  29       11.18        4.91     14.46 o 
  -1  -4  29       31.07       11.80     20.84 o 
   0  -4  29       73.20       36.60     35.58 o 
   1  -4  29        6.80       -3.15     12.56 o 
   2  -4  29       87.48      109.31     19.35 o 
   3  -4  29        1.38        9.66     13.13 o 
   4  -4  29       10.45       -1.47     12.71 o 
  -4  -3  29       41.15       33.03     29.49 o 
  -3  -3  29      167.67      149.87     30.87 o 
  -2  -3  29        0.06       11.71     14.45 o 
  -1  -3  29        0.83        0.30     21.43 o 
   0  -3  29        0.24      -16.91     15.73 o 
   1  -3  29       25.33        5.79     18.09 o 
   2  -3  29        4.56       32.57     14.78 o 
   3  -3  29      227.65      244.98     26.70 o 
   4  -3  29        0.01        3.82     14.35 o 
  -4  -2  29       84.07       66.06     33.03 o 
  -3  -2  29       47.47       51.78     19.01 o 
  -2  -2  29       45.38       39.12     16.82 o 
  -1  -2  29        2.82       16.91     18.09 o 
   0  -2  29        3.03       -2.36     17.69 o 
   1  -2  29       55.03       44.28     15.82 o 
   2  -2  29       55.42       43.62     15.41 o 
   3  -2  29       14.40        8.47     12.71 o 
   4  -2  29       54.86      106.13     18.92 o 
  -4  -1  29       65.55        8.65     27.13 o 
  -3  -1  29       67.44      121.52     23.49 o 
  -2  -1  29       18.41      -16.50     12.63 o 
  -1  -1  29       91.28       93.97     27.13 o 
   0  -1  29        7.30       24.77     20.05 o 
   1  -1  29        4.80       -3.64     12.59 o 
   2  -1  29      120.81       87.87     17.79 o 
   3  -1  29       15.70        8.38     12.50 o 
   4  -1  29       17.95       18.68     13.35 o 
  -4   0  29        6.83        4.72     27.92 o 
  -3   0  29      151.47      184.02     26.46 o 
  -2   0  29       68.14       64.69     46.20 o 
  -1   0  29       54.19       92.79     27.92 o 
   0   0  29        0.21        7.08     18.09 o 
   1   0  29        4.62       -2.96     12.36 o 
   2   0  29       13.20       26.77     14.59 o 
   3   0  29       29.69       21.74     13.38 o 
   4   0  29       14.98       28.70     19.66 o 
  -4   1  29        3.92      -15.33     25.56 o 
  -3   1  29       29.68        7.10     20.64 o 
  -2   1  29      148.41      139.18     22.88 o 
  -1   1  29       32.78       83.36     26.74 o 
   0   1  29        4.75       30.28     20.05 o 
   1   1  29        2.08       -4.67     12.19 o 
   2   1  29       20.08       46.40     21.63 o 
   3   1  29        5.62       22.02     18.87 o 
  -4   2  29       15.02        0.00     29.88 o 
  -3   2  29       16.04       20.82     17.30 o 
  -2   2  29        3.58       -4.72     18.09 o 
  -1   2  29       41.33        6.29     17.69 o 
   0   2  29       13.05       -4.33     17.69 o 
   1   2  29        1.26        6.68     19.27 o 
   2   2  29        9.85       -6.29     17.30 o 
   3   2  29        9.74       -7.86     18.09 o 
  -4   3  29        0.05        7.86     29.88 o 
  -3   3  29        5.54        3.97     16.36 o 
  -2   3  29        9.23       16.51     23.20 o 
  -1   3  29        0.26       10.22     19.66 o 
   0   3  29       24.53       13.37     19.27 o 
   1   3  29        1.72       -0.79     18.09 o 
   2   3  29        1.13       24.77     21.63 o 
  -3   4  29        1.06       -0.79     21.63 o 
  -2   4  29        9.17       -6.68     20.84 o 
  -1   4  29        6.48       20.45     20.45 o 
   0   4  29        0.79        3.54     19.66 o 
   1   4  29        1.02       -1.57     15.73 o 
   2   4  29        1.72      -16.91     17.69 o 
  -3   5  29        3.09      -34.60     19.27 o 
  -2   5  29       39.79       45.22     26.34 o 
  -1   5  29        5.70        3.15     20.84 o 
   0   5  29        0.85        6.29     21.63 o 
   1   5  29        0.52        2.36     19.66 o 
  -1   6  29        1.24        1.97     22.41 o 
   1  -9  30       24.38       26.74     27.92 o 
  -1  -8  30        0.27      -17.30     23.20 o 
   0  -8  30        1.47       -5.50     22.41 o 
   1  -8  30       23.77       29.52     17.79 o 
   2  -8  30       16.90       29.47     19.13 o 
  -1  -7  30       79.63      104.20     33.42 o 
   0  -7  30        0.11       65.66     29.10 o 
   1  -7  30        0.06        0.96     14.74 o 
   2  -7  30       64.82       48.36     18.63 o 
   3  -7  30        0.29       -9.85     15.38 o 
  -2  -6  30        5.79        5.90     24.38 o 
  -1  -6  30        2.10       -8.65     20.45 o 
   0  -6  30       28.48       48.36     27.92 o 
   1  -6  30        0.00       27.60     16.01 o 
   2  -6  30        5.62       -7.26     15.28 o 
   3  -6  30       36.73       40.54     17.28 o 
   4  -6  30       21.42       25.63     17.08 o 
  -3  -5  30        8.61        5.50     24.77 o 
  -2  -5  30       83.54      105.34     31.85 o 
  -1  -5  30        4.44       28.31     22.41 o 
   0  -5  30       35.13       49.44     16.79 o 
   1  -5  30        1.53       10.91     14.27 o 
   2  -5  30        4.23       -7.00     15.53 o 
   3  -5  30       57.62       76.64     23.79 o 
   4  -5  30       25.50        9.59     15.34 o 
  -3  -4  30        7.36       34.21     25.56 o 
  -2  -4  30        0.70       -8.17     13.38 o 
  -1  -4  30       17.54       52.85     24.97 o 
   0  -4  30        1.54       15.12     12.59 o 
   1  -4  30        1.28        9.89     13.82 o 
   2  -4  30        0.06       19.63     14.33 o 
   3  -4  30       38.05       55.20     17.69 o 
   4  -4  30       15.13       28.11     15.54 o 
  -3  -3  30       36.48       48.76     28.70 o 
  -2  -3  30       27.02        7.98     14.39 o 
  -1  -3  30        2.56       12.83     13.15 o 
   0  -3  30       32.56        0.79     18.87 o 
   1  -3  30        8.25       23.13     14.94 o 
   2  -3  30        2.61      -13.68     14.15 o 
   3  -3  30       18.60       15.88     14.73 o 
   4  -3  30       11.25        7.22     14.72 o 
  -4  -2  30        0.01      -15.33     27.52 o 
  -3  -2  30        5.58      -14.33     18.28 o 
  -2  -2  30       23.14       34.41     16.95 o 
  -1  -2  30        6.83       23.59     22.02 o 
   0  -2  30        3.70      -29.10     14.55 o 
   1  -2  30       38.37       66.54     18.53 o 
   2  -2  30        0.83       13.59     14.94 o 
   3  -2  30        7.58        6.33     12.64 o 
   4  -2  30        8.48       28.10     14.43 o 
  -4  -1  30        5.57      -14.55     27.52 o 
  -3  -1  30        0.20       15.79     16.90 o 
  -2  -1  30        5.73       -1.82     26.15 o 
  -1  -1  30       20.06       15.33     22.02 o 
   0  -1  30        0.05       31.46     20.84 o 
   1  -1  30       32.92       46.20     16.43 o 
   2  -1  30       14.35       32.40     17.30 o 
   3  -1  30        0.26        6.86     13.51 o 
  -4   0  30       12.22       12.98     28.31 o 
  -3   0  30        0.03       24.29     17.69 o 
  -2   0  30        1.75      -22.02     16.12 o 
  -1   0  30        2.95       -8.65     17.30 o 
   0   0  30       86.03       59.77     25.56 o 
   1   0  30       21.29        6.78     13.74 o 
   2   0  30        2.64       19.05     14.55 o 
   3   0  30        0.04       13.80     13.59 o 
  -4   1  30       33.26       30.67     32.64 o 
  -3   1  30        2.35      -15.02     15.02 o 
  -2   1  30       52.80       51.51     25.95 o 
  -1   1  30        0.20        1.57     18.87 o 
   0   1  30       16.10       18.48     20.45 o 
   1   1  30       67.88       51.17     17.21 o 
   2   1  30        0.28      -14.55     16.12 o 
   3   1  30       11.50       21.63     19.66 o 
  -4   2  30       44.21       25.95     31.46 o 
  -3   2  30        1.35      -17.80     15.26 o 
  -2   2  30       39.34       60.55     27.13 o 
  -1   2  30        0.23      -18.09     17.30 o 
   0   2  30       19.53       18.87     20.84 o 
   1   2  30        3.01      -14.94     15.73 o 
   2   2  30       42.96       47.18     22.02 o 
  -3   3  30       67.71       25.16     26.34 o 
  -2   3  30        4.18        6.68     22.02 o 
  -1   3  30       13.08       13.37     21.23 o 
   0   3  30        4.09       -8.26     18.87 o 
   1   3  30        7.40       10.62     18.87 o 
   2   3  30        3.26        1.57     18.09 o 
  -3   4  30        0.17      -19.27     22.41 o 
  -2   4  30       84.01      149.41     36.17 o 
  -1   4  30        0.17      -23.20     17.69 o 
   0   4  30        2.69        0.79     20.45 o 
   1   4  30       11.16       30.28     23.20 o 
  -2   5  30        2.46       14.94     24.38 o 
  -1   5  30        4.94       38.14     25.95 o 
   0   5  30        0.03       -0.79     21.23 o 
   0  -8  31       24.74       58.98     30.67 o 
   1  -8  31        5.14       -5.50     16.53 o 
   2  -8  31        1.63       -6.80     20.84 o 
  -1  -7  31        2.71      -27.13     21.63 o 
   0  -7  31        0.41       -3.93     23.20 o 
   1  -7  31       16.56       10.55     28.11 o 
   2  -7  31       10.01       23.89     17.23 o 
   3  -7  31        0.02       13.95     17.18 o 
  -2  -6  31        1.10       54.26     28.31 o 
  -1  -6  31       25.53       44.04     27.52 o 
   0  -6  31       49.47       82.77     20.02 o 
   1  -6  31        0.94       -9.13     14.73 o 
   2  -6  31       45.70       46.79     26.34 o 
   3  -6  31        8.46       39.49     18.49 o 
  -2  -5  31       49.45       55.44     29.10 o 
  -1  -5  31        0.37      -25.56     18.87 o 
   0  -5  31        8.19        0.31     14.04 o 
   1  -5  31       22.25       55.44     26.34 o 
   2  -5  31        0.52      -17.20     17.50 o 
   3  -5  31      199.69      187.45     26.50 o 
  -3  -4  31        0.08      -10.22     23.20 o 
  -2  -4  31       12.16      -20.84     19.66 o 
  -1  -4  31        0.10       -1.33     13.74 o 
   0  -4  31        6.05        0.00     13.87 o 
   1  -4  31       16.50       18.09     20.84 o 
   2  -4  31       82.93       88.29     24.57 o 
   3  -4  31       10.54       -2.13     15.34 o 
  -3  -3  31       85.60      109.31     34.60 o 
  -2  -3  31        0.94       18.09     23.59 o 
  -1  -3  31        0.36        4.33     20.45 o 
   0  -3  31       22.61       31.46     22.02 o 
   1  -3  31       15.98       -0.65     16.71 o 
   2  -3  31       53.11       61.34     17.79 o 
   3  -3  31       40.96       56.72     18.05 o 
  -3  -2  31       96.74       97.51     33.03 o 
  -2  -2  31       39.51       23.98     23.98 o 
  -1  -2  31        0.39        0.39     20.05 o 
   0  -2  31       61.88       68.81     25.95 o 
   1  -2  31       37.72       58.49     18.13 o 
   2  -2  31       16.42        9.70     14.66 o 
   3  -2  31       12.11       -7.31     21.23 o 
  -3  -1  31        8.90        9.63     18.07 o 
  -2  -1  31       52.48       77.46     27.92 o 
  -1  -1  31      120.07      133.69     33.03 o 
   0  -1  31        1.38      -15.33     17.69 o 
   1  -1  31       17.20       -4.72     13.07 o 
   2  -1  31       93.49      112.90     28.51 o 
   3  -1  31        0.44       10.44     15.92 o 
  -3   0  31       31.84       -5.15     17.18 o 
  -2   0  31        4.97      -13.37     18.87 o 
  -1   0  31        4.57      -26.34     16.51 o 
   0   0  31       18.21       36.17     22.81 o 
   1   0  31       11.40       14.26     14.92 o 
   2   0  31       13.83        9.52     14.87 o 
   3   0  31       39.31       36.62     16.71 o 
  -3   1  31        5.47       -5.80     18.48 o 
  -2   1  31       74.98       93.58     30.67 o 
  -1   1  31       13.71       10.62     20.45 o 
   0   1  31       19.94       31.46     22.02 o 
   1   1  31        0.89       13.76     19.66 o 
   2   1  31        0.55        1.22     13.71 o 
  -3   2  31        0.31       12.58     24.38 o 
  -2   2  31       24.52       30.28     25.56 o 
  -1   2  31       28.35       35.39     25.56 o 
   0   2  31        1.23       -1.57     20.05 o 
   1   2  31        0.01        9.44     18.09 o 
   2   2  31        0.30      -12.19     17.30 o 
  -3   3  31        5.36       18.48     23.98 o 
  -2   3  31        3.73      -11.01     20.05 o 
  -1   3  31       12.66       17.69     22.81 o 
   0   3  31       27.91       25.95     24.38 o 
   1   3  31        2.40       -1.97     21.23 o 
  -2   4  31        5.23       44.82     26.34 o 
  -1   4  31       13.34      -11.40     20.05 o 
   0   4  31        0.05       -7.47     20.45 o 
   0  -7  32        0.45        0.99     15.94 o 
   1  -7  32       18.73        0.12     24.77 o 
   2  -7  32       24.08        9.44     24.77 o 
  -1  -6  32       17.89       60.94     30.67 o 
   0  -6  32        0.00       -6.00     15.92 o 
   1  -6  32        0.04      -10.72     15.43 o 
   2  -6  32       36.30       15.73     25.95 o 
  -2  -5  32       44.12       46.79     28.70 o 
  -1  -5  32        0.04       -6.93     17.30 o 
   0  -5  32       21.51        6.90     16.12 o 
   1  -5  32        1.80        3.54     22.02 o 
   2  -5  32        2.73       -4.41     15.62 o 
   3  -5  32        1.52       -3.37     15.22 o 
  -2  -4  32        5.37       -2.75     24.38 o 
  -1  -4  32       19.75       46.40     25.95 o 
   0  -4  32        5.53        4.72     21.63 o 
   1  -4  32        1.23       14.55     20.45 o 
   2  -4  32        0.00       -5.04     25.56 o 
   3  -4  32        2.01       -8.18     14.73 o 
  -3  -3  32       11.19       -0.39     25.56 o 
  -2  -3  32        1.67        0.79     22.41 o 
  -1  -3  32       31.86       27.52     23.59 o 
   0  -3  32       31.73       40.11     24.38 o 
   1  -3  32        1.52        4.72     19.66 o 
   2  -3  32        4.56       13.01     15.73 o 
   3  -3  32        6.13       12.53     18.68 o 
  -3  -2  32       47.84       38.93     27.92 o 
  -2  -2  32       69.95       66.45     28.70 o 
  -1  -2  32        5.03       13.37     21.23 o 
   0  -2  32        8.31       22.41     22.81 o 
   1  -2  32        3.89       32.64     22.02 o 
   2  -2  32        1.86       18.24     15.56 o 
   3  -2  32        3.42      -14.78     19.46 o 
  -2  -1  32       29.16       58.98     29.10 o 
  -1  -1  32        3.12       43.25     22.02 o 
   0  -1  32        2.57      -20.45     17.30 o 
   1  -1  32       40.19       47.58     23.59 o 
   2  -1  32       25.37        4.51     14.45 o 
   3  -1  32        7.67       15.03     14.05 o 
  -3   0  32        0.69       11.80     24.77 o 
  -2   0  32        5.70       31.85     23.98 o 
  -1   0  32        4.89       13.76     22.81 o 
   0   0  32       39.02       52.29     24.38 o 
   1   0  32        1.38       -3.54     18.87 o 
   2   0  32       33.33       34.20     16.22 o 
  -3   1  32       16.55       22.81     25.56 o 
  -2   1  32        4.32       12.98     21.63 o 
  -1   1  32        0.08       14.55     22.02 o 
   0   1  32       38.52       76.28     28.70 o 
   1   1  32       29.65        2.36     18.09 o 
   2   1  32        3.71       10.80     14.73 o 
  -2   2  32       17.52        0.79     21.63 o 
  -1   2  32        4.07       10.62     20.84 o 
   0   2  32        5.00       -7.08     20.05 o 
  -2   3  32        2.72       -6.29     21.23 o 
  -1   3  32        1.55        7.47     22.81 o 
   0   3  32        2.83       -7.08     19.66 o 
   0  -6  33        4.97       30.36     16.81 o 
   1  -6  33        4.25       25.68     17.23 o 
   2  -6  33       37.42       69.20     28.70 o 
  -1  -5  33        0.73        3.15     20.84 o 
   0  -5  33        0.51       29.31     19.27 o 
   1  -5  33       16.72      -14.94     21.63 o 
   2  -5  33       24.52       30.67     25.16 o 
  -2  -4  33        6.06        4.33     24.77 o 
  -1  -4  33        1.30       28.70     24.38 o 
   0  -4  33        5.23       -8.26     20.84 o 
   1  -4  33       18.22       58.98     26.34 o 
   2  -4  33       11.79       31.06     23.59 o 
  -2  -3  33        7.81       46.40     28.70 o 
  -1  -3  33       30.73        5.90     20.84 o 
   0  -3  33        0.58        0.79     20.45 o 
   1  -3  33        6.23       -9.44     18.87 o 
   2  -3  33       99.31       92.00     21.60 o 
  -2  -2  33       22.41       41.68     27.52 o 
  -1  -2  33        0.08       22.02     22.41 o 
   0  -2  33        0.06      -27.13     15.73 o 
   1  -2  33       13.78       -9.44     19.27 o 
   2  -2  33        4.23       -5.62     15.17 o 
  -2  -1  33       43.74       31.46     26.34 o 
  -1  -1  33       70.60       81.00     29.49 o 
   0  -1  33        0.01      -12.98     18.87 o 
   1  -1  33       28.24       49.15     24.38 o 
   2  -1  33        5.55       22.22     16.81 o 
  -2   0  33        6.04        8.26     22.41 o 
  -1   0  33        8.02       12.58     23.20 o 
   0   0  33       23.52       30.67     22.81 o 
   1   0  33        0.64        3.15     20.05 o 
   2   0  33       18.95       51.18     21.63 o 
  -2   1  33       23.99       68.42     29.49 o 
  -1   1  33       22.96       46.40     27.13 o 
   0   1  33       30.50       13.76     23.59 o 
   1   1  33        0.02       10.22     20.84 o 
  -2   2  33        0.51      -27.92     20.05 o 
  -1   2  33       50.91       31.46     26.74 o 
   0   2  33        0.02        8.65     22.02 o 
   0  -5  34        0.10       -3.93     22.41 o 
   1  -5  34        0.05       -6.29     22.81 o 
  -1  -4  34        6.96       18.87     26.34 o 
   0  -4  34        0.63      -10.22     22.02 o 
   1  -4  34        0.11       -7.47     21.23 o 
   2  -4  34        4.07       30.28     24.38 o 
  -1  -3  34       17.19       35.78     25.16 o 
   0  -3  34        0.01       -4.33     20.84 o 
   1  -3  34        0.41       11.40     20.45 o 
   2  -3  34       31.18       21.23     24.38 o 
  -2  -2  34       11.15       30.67     28.31 o 
  -1  -2  34        0.34       -2.75     21.23 o 
   0  -2  34       13.64       -5.11     20.05 o 
   1  -2  34        1.84       13.37     21.63 o 
   2  -2  34        4.94        4.33     20.05 o 
  -2  -1  34       41.95       59.77     29.88 o 
  -1  -1  34        0.79       12.19     22.41 o 
   0  -1  34        6.20       37.35     23.98 o 
   1  -1  34       35.70       83.75     28.31 o 
  -2   0  34        0.45        5.11     23.20 o 
  -1   0  34       50.44       69.20     29.49 o 
   0   0  34       22.32       37.75     25.16 o 
   1   0  34       11.61        6.68     21.23 o 
  -1   1  34        0.06       22.41     24.38 o 
   0   1  34       37.73       38.14     26.34 o 
   0  -3  35        0.98       13.76     23.59 o 
   1  -3  35        9.57       12.19     22.41 o 
  -1  -2  35        3.10       20.84     26.74 o 
   0  -2  35        3.02        4.33     22.41 o 
   1  -2  35        0.05       -6.68     20.45 o 
   0  -1  35        0.01       23.98     25.95 o 
                                                 
